# Supplementary material for: Identification of New Candidate Genes and Chemicals Related to Esophageal Cancer Using a Hybrid Interaction Network of Chemicals and Proteins
Source: PLoS One. 2015 Jun 9;10(6):e0129474. doi: 10.1371/journal.pone.0129474 (PMC4461353; doi:10.1371/journal.pone.0129474)
Supplement: S4 Table — (XLSX) [file pone.0129474.s005.xlsx]

## Sheet: Sheet1
S4 Table. The enrichments of 164 significant candidate genes on GO terms
Category	Term	Count	%	PValue	Genes	List Total	Pop Hits	Pop Total	Fold Enrichment	Bonferroni	Benjamini	FDR
GOTERM_BP_FAT	GO:0007010~cytoskeleton organization	20	12.3457	2.81528e-07	DLC1, BBS4, KIF11, CAPZA1, CETN2, PCM1, ITGB1, RHOU, FLNA, VASP, CTNNB1, WNT2, BBS2, HOOK2, PFN2, ANK1, CENPA, SVIL, PAK1, GADD45A	149	436	13528	4.16477	0.00056543	0.00056543	0.00048429
GOTERM_CC_FAT	GO:0005829~cytosol	35	21.6049	8.58899e-07	CETN2, EEA1, MAPKAPK2, ADA, CTNNB1, ATF2, WNT2, TYMS, TYMP, RPS29, RPL8, FASN, CEP290, CAT, PAK1, KPNB1, RPS23, AXIN1, ANAPC2, ALMS1, FADD, PCM1, FLNA, VASP, JUP, RPL23, NEDD4, MAPK14, JUN, RIPK1, MTR, NINL, RPS12, DPYD, PRPS1	137	1330	12782	2.45524	0.000238746	0.000238746	0.00113441
GOTERM_BP_FAT	GO:0016055~Wnt receptor signaling pathway	11	6.79012	1.93798e-06	DVL2, WNT2, WNT5A, WNT7B, CSNK2A1, INVS, WNT3A, LRP6, WNT7A, CTNNB1, AXIN1	149	133	13528	7.50911	0.00388583	0.00194481	0.0033337
GOTERM_BP_FAT	GO:0035295~tube development	13	8.02469	5.29799e-06	DVL2, WNT5A, DLC1, BBS4, EPAS1, WNT3A, TP63, PAX3, MMP14, VASP, ADA, CTNNB1, WNT2	149	220	13528	5.36498	0.0105872	0.00354161	0.00911333
GOTERM_BP_FAT	GO:0033554~cellular response to stress	20	12.3457	1.31236e-05	WNT5A, CLN3, EPAS1, MSH2, TP63, ATM, ARNT, TYMS, DNA2, RAD21, NEDD4, MAPK14, JUN, RIPK1, PCNA, CAT, GADD45A, FEN1, MAP2K6, TRIP13	149	566	13528	3.2082	0.0260209	0.00656967	0.022573
GOTERM_BP_FAT	GO:0009792~embryonic development ending in birth or egg hatching	15	9.25926	1.77527e-05	DVL2, DLC1, SOX10, BBS4, EPAS1, CYP1A1, MSH2, WNT3A, PAX3, ITGB1, VASP, ATM, ADA, JUNB, ARNT	149	334	13528	4.07748	0.035037	0.00710772	0.0305342
GOTERM_BP_FAT	GO:0051297~centrosome organization	6	3.7037	2.32434e-05	BBS4, KIF11, CETN2, PCM1, GADD45A, CTNNB1	149	32	13528	17.0235	0.045623	0.00775254	0.0399762
GOTERM_BP_FAT	GO:0000226~microtubule cytoskeleton organization	10	6.17284	3.37026e-05	WNT2, BBS4, HOOK2, BBS2, KIF11, CENPA, CETN2, PCM1, GADD45A, CTNNB1	149	147	13528	6.17632	0.0654682	0.00962618	0.0579601
GOTERM_BP_FAT	GO:0031023~microtubule organizing center organization	6	3.7037	3.64934e-05	BBS4, KIF11, CETN2, PCM1, GADD45A, CTNNB1	149	35	13528	15.5643	0.0706935	0.00912271	0.0627583
GOTERM_CC_FAT	GO:0005912~adherens junction	10	6.17284	4.05419e-05	WNT2, DLC1, JUP, ITGA5, TMEM53, PAK1, RHOU, ITGB1, VASP, CTNNB1	137	155	12782	6.01931	0.0112076	0.00561959	0.0535334
GOTERM_BP_FAT	GO:0030097~hemopoiesis	12	7.40741	5.65315e-05	TAL1, EPAS1, MSH2, MMP9, NTRK1, WNT3A, TCF3, ITGB1, ADA, IL10, CTNNB1, TIMP1	149	236	13528	4.61654	0.107363	0.0125402	0.0972023
GOTERM_CC_FAT	GO:0031253~cell projection membrane	7	4.32099	6.41065e-05	BBS4, BBS2, ITGA5, BBS9, ITGB1, VASP, CTNNB1	137	65	12782	10.0476	0.0176643	0.00592312	0.084637
GOTERM_BP_FAT	GO:0043009~chordate embryonic development	14	8.64198	6.988e-05	DVL2, DLC1, BBS4, SOX10, EPAS1, MSH2, WNT3A, PAX3, ITGB1, VASP, ATM, ADA, JUNB, ARNT	149	331	13528	3.84014	0.130984	0.0139413	0.120141
GOTERM_BP_FAT	GO:0007223~Wnt receptor signaling pathway, calcium modulating pathway	5	3.08642	7.12222e-05	WNT2, WNT5A, WNT7B, WNT3A, WNT7A	149	21	13528	21.6171	0.133324	0.012924	0.122447
GOTERM_BP_FAT	GO:0035239~tube morphogenesis	9	5.55556	7.59451e-05	DVL2, DLC1, BBS4, WNT3A, TP63, PAX3, MMP14, VASP, CTNNB1	149	127	13528	6.43407	0.141509	0.0126345	0.130562
GOTERM_CC_FAT	GO:0070161~anchoring junction	10	6.17284	9.09861e-05	WNT2, DLC1, JUP, ITGA5, TMEM53, PAK1, RHOU, ITGB1, VASP, CTNNB1	137	172	12782	5.42438	0.024978	0.00630387	0.120105
GOTERM_BP_FAT	GO:0010627~regulation of protein kinase cascade	12	7.40741	9.14783e-05	CFLAR, NEDD4, RIPK1, FASLG, FADD, CAT, PAK1, TIMP2, IL22, FLNA, CTNNB1, AXIN1	149	249	13528	4.37552	0.167888	0.0140381	0.157246
GOTERM_BP_FAT	GO:0009967~positive regulation of signal transduction	13	8.02469	9.61577e-05	CFLAR, FASLG, TP63, FADD, L1CAM, FLNA, ADA, CTNNB1, ARNT, NEDD4, RIPK1, CAT, AXIN1	149	295	13528	4.001	0.175675	0.0137045	0.165284
GOTERM_BP_FAT	GO:0006915~apoptosis	19	11.7284	0.000101223	DLC1, MUC2, CFLAR, APH1A, MSH2, FASLG, ALMS1, TP63, FADD, PAX3, AHR, ATM, CTNNB1, RAD21, JUN, RIPK1, PAK1, GADD45A, AXIN1	149	602	13528	2.86553	0.184022	0.0134664	0.173984
GOTERM_CC_FAT	GO:0005925~focal adhesion	8	4.93827	0.000105382	WNT2, DLC1, ITGA5, TMEM53, PAK1, RHOU, ITGB1, VASP	137	102	12782	7.31759	0.0288727	0.0058424	0.139096
GOTERM_BP_FAT	GO:0008219~cell death	21	12.963	0.000109616	DLC1, MUC2, CLN3, CFLAR, APH1A, MSH2, FASLG, ALMS1, TP63, FADD, L1CAM, PAX3, AHR, ATM, CTNNB1, RAD21, JUN, RIPK1, PAK1, GADD45A, AXIN1	149	719	13528	2.65178	0.197667	0.0136702	0.188397
GOTERM_BP_FAT	GO:0016265~death	21	12.963	0.000120396	DLC1, MUC2, CLN3, CFLAR, APH1A, MSH2, FASLG, ALMS1, TP63, FADD, L1CAM, PAX3, AHR, ATM, CTNNB1, RAD21, JUN, RIPK1, PAK1, GADD45A, AXIN1	149	724	13528	2.63347	0.214857	0.0141281	0.206906
GOTERM_BP_FAT	GO:0012501~programmed cell death	19	11.7284	0.000122012	DLC1, MUC2, CFLAR, APH1A, MSH2, FASLG, ALMS1, TP63, FADD, PAX3, AHR, ATM, CTNNB1, RAD21, JUN, RIPK1, PAK1, GADD45A, AXIN1	149	611	13528	2.82332	0.217403	0.0135264	0.209681
GOTERM_BP_FAT	GO:0048534~hemopoietic or lymphoid organ development	12	7.40741	0.000134132	TAL1, EPAS1, MSH2, MMP9, NTRK1, WNT3A, TCF3, ITGB1, ADA, IL10, CTNNB1, TIMP1	149	260	13528	4.1904	0.236231	0.0140835	0.230487
GOTERM_CC_FAT	GO:0005924~cell-substrate adherens junction	8	4.93827	0.000134257	WNT2, DLC1, ITGA5, TMEM53, PAK1, RHOU, ITGB1, VASP	137	106	12782	7.04145	0.0366379	0.00620168	0.177178
GOTERM_CC_FAT	GO:0044459~plasma membrane part	42	25.9259	0.000138893	DLC1, ITGAL, BBS4, APH1A, SLC6A3, BBS9, KLRK1, FASLG, EEA1, L1CAM, ITGB1, RHOU, ADA, CTNNB1, WNT2, ANK1, HRH3, IL10RB, ITGB7, CEACAM6, PAK1, CEACAM1, AXIN1, FN1, MUC1, CLN3, ICAM3, TMEM53, FADD, MMP14, VASP, GJB1, CLEC4M, JUP, BBS2, NEDD4, ITGA5, RIPK1, SVIL, NTRK1, MTNR1B, ABCC1	137	2203	12782	1.77874	0.0378789	0.00550124	0.183291
GOTERM_BP_FAT	GO:0048598~embryonic morphogenesis	13	8.02469	0.000139975	DVL2, WNT5A, DLC1, BBS4, WNT3A, TP63, PAX3, ZBTB17, VASP, CTNNB1, LRP6, CEP290, WNT7A	149	307	13528	3.84461	0.245145	0.0139631	0.240516
GOTERM_CC_FAT	GO:0042995~cell projection	20	12.3457	0.00014341	CLN3, BBS4, BBS9, ALMS1, TP63, CETN2, L1CAM, PCM1, DBH, RHOU, ITGB1, ADA, VASP, CTNNB1, WNT2, BBS2, S100B, ITGA5, SVIL, CEP290	137	697	12782	2.67717	0.0390863	0.00497144	0.189246
GOTERM_MF_FAT	GO:0042802~identical protein binding	19	11.7284	0.000147202	DVL2, SOX10, IMPA1, MSH2, TP63, FADD, L1CAM, EEA1, ITGB1, FLNA, HOOK2, S100B, ITGB7, DPYD, CAT, TCF3, AXIN1, PRPS1, TRIP13	139	640	12983	2.7729	0.0667131	0.0667131	0.209863
GOTERM_BP_FAT	GO:0030183~B cell differentiation	6	3.7037	0.000171709	MSH2, NTRK1, TCF3, ITGB1, ADA, IL10	149	48	13528	11.349	0.291775	0.0162941	0.294968
GOTERM_CC_FAT	GO:0030055~cell-substrate junction	8	4.93827	0.000189322	WNT2, DLC1, ITGA5, TMEM53, PAK1, RHOU, ITGB1, VASP	137	112	12782	6.66423	0.0512751	0.00583142	0.249762
GOTERM_CC_FAT	GO:0044463~cell projection part	11	6.79012	0.000197864	BBS4, BBS2, ITGA5, BBS9, CETN2, ALMS1, L1CAM, ITGB1, VASP, ADA, CTNNB1	137	234	12782	4.38586	0.053526	0.00548607	0.261019
GOTERM_BP_FAT	GO:0006928~cell motion	16	9.87654	0.000220909	ITGAL, MSH2, CAPZA1, L1CAM, PAX3, MMP14, DBH, ITGB1, VASP, IL10, WNT2, ITGA5, MAPK14, LRP6, CEACAM1, FN1	149	475	13528	3.05826	0.358442	0.0199731	0.379333
GOTERM_BP_FAT	GO:0002520~immune system development	12	7.40741	0.000225752	TAL1, EPAS1, MSH2, MMP9, NTRK1, WNT3A, TCF3, ITGB1, ADA, IL10, CTNNB1, TIMP1	149	276	13528	3.94748	0.364655	0.019528	0.387634
GOTERM_BP_FAT	GO:0007159~leukocyte adhesion	5	3.08642	0.000229576	ITGAL, ITGA5, L1CAM, ITGB1, CLEC4M	149	28	13528	16.2128	0.369519	0.0190361	0.394189
GOTERM_BP_FAT	GO:0043065~positive regulation of apoptosis	15	9.25926	0.000264545	DLC1, CFLAR, MUC2, PDIA3, APH1A, MMP9, FASLG, TP63, FADD, ATM, IL10, DUSP1, RIPK1, JUN, MAP2K6	149	430	13528	3.16716	0.412302	0.0210372	0.454103
GOTERM_BP_FAT	GO:0010647~positive regulation of cell communication	13	8.02469	0.000265471	CFLAR, FASLG, TP63, FADD, L1CAM, FLNA, ADA, CTNNB1, ARNT, NEDD4, RIPK1, CAT, AXIN1	149	329	13528	3.58752	0.413394	0.0203065	0.455689
GOTERM_BP_FAT	GO:0043068~positive regulation of programmed cell death	15	9.25926	0.000283947	DLC1, CFLAR, MUC2, PDIA3, APH1A, MMP9, FASLG, TP63, FADD, ATM, IL10, DUSP1, RIPK1, JUN, MAP2K6	149	433	13528	3.14522	0.434774	0.020909	0.487329
GOTERM_BP_FAT	GO:0010942~positive regulation of cell death	15	9.25926	0.000297551	DLC1, CFLAR, MUC2, PDIA3, APH1A, MMP9, FASLG, TP63, FADD, ATM, IL10, DUSP1, RIPK1, JUN, MAP2K6	149	435	13528	3.13076	0.450017	0.0211261	0.510621
GOTERM_BP_FAT	GO:0060606~tube closure	5	3.08642	0.000302105	DVL2, DLC1, BBS4, PAX3, VASP	149	30	13528	15.132	0.455028	0.0207142	0.518418
GOTERM_BP_FAT	GO:0001843~neural tube closure	5	3.08642	0.000302105	DVL2, DLC1, BBS4, PAX3, VASP	149	30	13528	15.132	0.455028	0.0207142	0.518418
GOTERM_CC_FAT	GO:0016323~basolateral plasma membrane	10	6.17284	0.000316765	WNT2, DLC1, ANK1, ITGA5, TMEM53, PAK1, RHOU, ITGB1, VASP, CTNNB1	137	203	12782	4.59602	0.0843075	0.00797482	0.417567
GOTERM_CC_FAT	GO:0005624~membrane fraction	21	12.963	0.000346025	CLN3, P4HB, CYP1A1, SLC6A3, PTGS1, TP63, L1CAM, EEA1, CYP2E1, DBH, ITGB1, CTNNB1, ATF2, WNT2, JUP, HRH3, ITGA5, NEDD4, LRP6, ABCC1, CEACAM1	137	809	12782	2.42186	0.0917282	0.00798557	0.456056
GOTERM_BP_FAT	GO:0001568~blood vessel development	11	6.79012	0.000361897	FGF6, TYMP, EPAS1, MAPK14, JUN, MMP14, DBH, MMP2, JUNB, CEACAM1, CTNNB1	149	245	13528	4.07637	0.516732	0.023948	0.620722
GOTERM_BP_FAT	GO:0042127~regulation of cell proliferation	21	12.963	0.000362281	FGFR2, DLC1, MUC2, PTGS1, TP63, PAX3, DBH, TIMP2, ITGB1, IL10, ADA, ARNT, CTNNB1, TIMP1, WNT2, HRH3, COG8, JUN, ATP8A2, PLA2G2A, TCF3	149	787	13528	2.42266	0.517104	0.0232088	0.621378
GOTERM_CC_FAT	GO:0005815~microtubule organizing center	11	6.79012	0.000369701	BBS4, HOOK2, BBS2, CTAG2, BBS9, NINL, CETN2, CEP290, ALMS1, PCM1, CTNNB1	137	253	12782	4.05649	0.0976888	0.00787619	0.48719
GOTERM_BP_FAT	GO:0032989~cellular component morphogenesis	14	8.64198	0.000417319	BBS4, WNT3A, ALMS1, L1CAM, PCM1, ARL6, ITGB1, VASP, CTNNB1, BBS2, ANK1, S100B, CENPA, FN1	149	397	13528	3.20173	0.567672	0.0258649	0.71546
GOTERM_BP_FAT	GO:0016331~morphogenesis of embryonic epithelium	6	3.7037	0.000420932	DVL2, DLC1, BBS4, PAX3, VASP, CTNNB1	149	58	13528	9.39227	0.570799	0.0253055	0.721632
GOTERM_BP_FAT	GO:0001944~vasculature development	11	6.79012	0.000438006	FGF6, TYMP, EPAS1, MAPK14, JUN, MMP14, DBH, MMP2, JUNB, CEACAM1, CTNNB1	149	251	13528	3.97893	0.585278	0.0255545	0.7508
GOTERM_BP_FAT	GO:0006979~response to oxidative stress	9	5.55556	0.000439574	MSRA, DUSP1, EPAS1, JUN, PTGS1, CAT, MMP14, ADA, ARNT	149	164	13528	4.98248	0.586583	0.0249213	0.753478
GOTERM_BP_FAT	GO:0014020~primary neural tube formation	5	3.08642	0.000439755	DVL2, DLC1, BBS4, PAX3, VASP	149	33	13528	13.7564	0.586734	0.0242474	0.753788
GOTERM_BP_FAT	GO:0060271~cilium morphogenesis	5	3.08642	0.000439755	BBS4, BBS2, ALMS1, ARL6, PCM1	149	33	13528	13.7564	0.586734	0.0242474	0.753788
GOTERM_BP_FAT	GO:0042981~regulation of apoptosis	21	12.963	0.000476311	DLC1, MUC2, CLN3, CFLAR, PDIA3, APH1A, MSH2, MMP9, FASLG, TP63, FADD, DBH, ATM, IL10, ADA, DUSP1, JUN, NTRK1, RIPK1, CAT, MAP2K6	149	804	13528	2.37143	0.616009	0.0255368	0.816206
GOTERM_BP_FAT	GO:0010740~positive regulation of protein kinase cascade	9	5.55556	0.000497024	CFLAR, NEDD4, RIPK1, FASLG, FADD, CAT, FLNA, CTNNB1, AXIN1	149	167	13528	4.89298	0.631667	0.025941	0.851557
GOTERM_BP_FAT	GO:0048514~blood vessel morphogenesis	10	6.17284	0.00051995	FGF6, TYMP, EPAS1, MAPK14, JUN, MMP14, DBH, JUNB, CEACAM1, CTNNB1	149	211	13528	4.30294	0.648256	0.0264354	0.890672
GOTERM_BP_FAT	GO:0043067~regulation of programmed cell death	21	12.963	0.000540033	DLC1, MUC2, CLN3, CFLAR, PDIA3, APH1A, MSH2, MMP9, FASLG, TP63, FADD, DBH, ATM, IL10, ADA, DUSP1, JUN, NTRK1, RIPK1, CAT, MAP2K6	149	812	13528	2.34807	0.662173	0.0267658	0.924924
GOTERM_BP_FAT	GO:0000902~cell morphogenesis	13	8.02469	0.000540136	BBS4, WNT3A, ALMS1, L1CAM, PCM1, ARL6, VASP, CTNNB1, BBS2, ANK1, S100B, CENPA, FN1	149	356	13528	3.31544	0.662243	0.0261265	0.9251
GOTERM_CC_FAT	GO:0005626~insoluble fraction	21	12.963	0.000551558	CLN3, P4HB, CYP1A1, SLC6A3, PTGS1, TP63, L1CAM, EEA1, CYP2E1, DBH, ITGB1, CTNNB1, ATF2, WNT2, JUP, HRH3, ITGA5, NEDD4, LRP6, ABCC1, CEACAM1	137	839	12782	2.33526	0.142192	0.0108956	0.726036
GOTERM_BP_FAT	GO:0010941~regulation of cell death	21	12.963	0.000565776	DLC1, MUC2, CLN3, CFLAR, PDIA3, APH1A, MSH2, MMP9, FASLG, TP63, FADD, DBH, ATM, IL10, ADA, DUSP1, JUN, NTRK1, RIPK1, CAT, MAP2K6	149	815	13528	2.33942	0.679209	0.0267075	0.968812
GOTERM_MF_FAT	GO:0003690~double-stranded DNA binding	7	4.32099	0.00057865	MSH2, JUN, PCNA, TP63, FEN1, JUNB, CTNNB1	139	97	12983	6.74041	0.237738	0.126924	0.822615
GOTERM_BP_FAT	GO:0002521~leukocyte differentiation	8	4.93827	0.000586363	MSH2, MMP9, NTRK1, TCF3, ITGB1, ADA, IL10, CTNNB1	149	131	13528	5.54455	0.692214	0.0270314	1.0039
GOTERM_CC_FAT	GO:0005578~proteinaceous extracellular matrix	12	7.40741	0.000614826	WNT2, WNT5A, MUC2, WNT7B, MMP9, WNT3A, MMP14, TIMP2, WNT7A, MMP2, TIMP1, FN1	137	320	12782	3.49872	0.157157	0.0113336	0.809005
GOTERM_MF_FAT	GO:0046983~protein dimerization activity	16	9.87654	0.000641324	ITGAL, EPAS1, MSH2, EEA1, ITGB1, FLNA, JUNB, ARNT, ATF2, S100B, JUN, CAT, DPYD, TCF3, PRPS1, AXIN1	139	542	12983	2.75728	0.259831	0.0954271	0.911334
GOTERM_CC_FAT	GO:0005813~centrosome	10	6.17284	0.000647992	BBS4, HOOK2, CTAG2, BBS9, NINL, CETN2, CEP290, ALMS1, PCM1, CTNNB1	137	224	12782	4.16515	0.164897	0.0111993	0.852474
GOTERM_BP_FAT	GO:0033631~cell-cell adhesion mediated by integrin	3	1.85185	0.000703113	ITGA5, L1CAM, ITGB1	149	4	13528	68.094	0.7566	0.0316046	1.20265
GOTERM_BP_FAT	GO:0045944~positive regulation of transcription from RNA polymerase II promoter	13	8.02469	0.000776624	SOX10, EPAS1, CREBBP, TP63, PAX3, IL22, JUNB, AHR, CTNNB1, ARNT, JUN, MAPK14, TCF3	149	371	13528	3.18139	0.790041	0.0340908	1.32759
GOTERM_BP_FAT	GO:0048729~tissue morphogenesis	9	5.55556	0.000814011	DVL2, DLC1, BBS4, WNT3A, TP63, PAX3, WNT7A, VASP, CTNNB1	149	180	13528	4.5396	0.805245	0.0349405	1.39108
GOTERM_BP_FAT	GO:0002009~morphogenesis of an epithelium	7	4.32099	0.000836233	DVL2, DLC1, BBS4, TP63, PAX3, VASP, CTNNB1	149	101	13528	6.29251	0.813756	0.0351277	1.4288
GOTERM_BP_FAT	GO:0021700~developmental maturation	7	4.32099	0.000836233	SOX10, EPAS1, MMP2, TRIP13, CTNNB1, AXIN1, TIMP1	149	101	13528	6.29251	0.813756	0.0351277	1.4288
GOTERM_BP_FAT	GO:0007267~cell-cell signaling	17	10.4938	0.000876194	FGF6, WNT5A, CLN3, WNT3A, FASLG, TP63, DBH, IL22, GJB1, IL10, CTNNB1, WNT2, WNT7B, HRH3, MTNR1B, CEACAM6, WNT7A	149	600	13528	2.57244	0.828135	0.0360236	1.4966
GOTERM_BP_FAT	GO:0048609~reproductive process in a multicellular organism	15	9.25926	0.000909551	BBS4, CYP1A1, MSH2, SLC6A3, ALMS1, CETN2, MMP14, DBH, ITGB1, ATM, JUNB, WNT2, BBS2, TRIP13, AXIN1	149	487	13528	2.79647	0.839285	0.0366212	1.55315
GOTERM_BP_FAT	GO:0032504~multicellular organism reproduction	15	9.25926	0.000909551	BBS4, CYP1A1, MSH2, SLC6A3, ALMS1, CETN2, MMP14, DBH, ITGB1, ATM, JUNB, WNT2, BBS2, TRIP13, AXIN1	149	487	13528	2.79647	0.839285	0.0366212	1.55315
GOTERM_BP_FAT	GO:0001841~neural tube formation	5	3.08642	0.000925604	DVL2, DLC1, BBS4, PAX3, VASP	149	40	13528	11.349	0.84439	0.0365243	1.58036
GOTERM_BP_FAT	GO:0030098~lymphocyte differentiation	7	4.32099	0.000926779	MSH2, NTRK1, TCF3, ITGB1, ADA, IL10, CTNNB1	149	103	13528	6.17033	0.844757	0.0358658	1.58235
GOTERM_BP_FAT	GO:0048592~eye morphogenesis	6	3.7037	0.000937731	BBS4, YY1, CEP290, ALMS1, FASLG, CTNNB1	149	69	13528	7.89495	0.848138	0.0355969	1.60091
GOTERM_CC_FAT	GO:0000267~cell fraction	24	14.8148	0.00102703	WNT5A, CLN3, P4HB, CYP1A1, SLC6A3, PTGS1, TP63, EEA1, L1CAM, CYP2E1, DBH, ITGB1, CTNNB1, ATF2, WNT2, JUP, HRH3, ITGA5, NEDD4, MTR, LRP6, ABCC1, CEACAM1, PRPS1	137	1083	12782	2.06757	0.248483	0.0166632	1.348
GOTERM_BP_FAT	GO:0007098~centrosome cycle	4	2.46914	0.00109335	KIF11, CETN2, GADD45A, CTNNB1	149	19	13528	19.1141	0.888946	0.0406188	1.86424
GOTERM_BP_FAT	GO:0033365~protein localization in organelle	8	4.93827	0.00111276	COG3, BBS4, BBS2, SRP54, RPL23, PDIA3, JUN, KPNB1	149	146	13528	4.9749	0.893198	0.0405757	1.89704
GOTERM_CC_FAT	GO:0031012~extracellular matrix	12	7.40741	0.00113779	WNT2, WNT5A, MUC2, WNT7B, MMP9, WNT3A, MMP14, TIMP2, WNT7A, MMP2, TIMP1, FN1	137	345	12782	3.24519	0.271295	0.0174289	1.49237
GOTERM_BP_FAT	GO:0043618~regulation of transcription from RNA polymerase II promoter in response to stress	3	1.85185	0.00116344	EPAS1, NEDD4, ARNT	149	5	13528	54.4752	0.903547	0.0416305	1.98262
GOTERM_BP_FAT	GO:0043620~regulation of transcription in response to stress	3	1.85185	0.00116344	EPAS1, NEDD4, ARNT	149	5	13528	54.4752	0.903547	0.0416305	1.98262
GOTERM_MF_FAT	GO:0032403~protein complex binding	9	5.55556	0.00116502	ITGA5, MSH2, SLC6A3, ICAM3, PCNA, CETN2, L1CAM, TIMP2, ITGB1	139	196	12983	4.28891	0.421151	0.127749	1.64978
GOTERM_CC_FAT	GO:0043232~intracellular non-membrane-bounded organelle	44	27.1605	0.00118987	BBS4, BBS9, CAPZA1, CETN2, IGF2BP2, RHOU, CTNNB1, HOOK2, CHD9, TAL1, PFN2, CSNK2A1, RAD21, ANK1, CTAG2, RPS29, CENPA, RPL8, CEP290, RPS23, SRP54, KIF11, CREBBP, EXOSC2, ALMS1, EXOSC1, PCM1, JUNB, VASP, FLNA, ATM, JUP, BBS2, RPL23, INVS, SMARCE1, NEDD4, MAPK14, JUN, SVIL, NINL, RPS12, PCNA, CSTA	137	2596	12782	1.58134	0.281782	0.0172692	1.56019
GOTERM_CC_FAT	GO:0043228~non-membrane-bounded organelle	44	27.1605	0.00118987	BBS4, BBS9, CAPZA1, CETN2, IGF2BP2, RHOU, CTNNB1, HOOK2, CHD9, TAL1, PFN2, CSNK2A1, RAD21, ANK1, CTAG2, RPS29, CENPA, RPL8, CEP290, RPS23, SRP54, KIF11, CREBBP, EXOSC2, ALMS1, EXOSC1, PCM1, JUNB, VASP, FLNA, ATM, JUP, BBS2, RPL23, INVS, SMARCE1, NEDD4, MAPK14, JUN, SVIL, NINL, RPS12, PCNA, CSTA	137	2596	12782	1.58134	0.281782	0.0172692	1.56019
GOTERM_BP_FAT	GO:0001525~angiogenesis	8	4.93827	0.00120455	FGF6, TYMP, EPAS1, MAPK14, JUN, MMP14, CEACAM1, CTNNB1	149	148	13528	4.90767	0.911203	0.0423179	2.052
GOTERM_BP_FAT	GO:0001838~embryonic epithelial tube formation	5	3.08642	0.0012186	DVL2, DLC1, BBS4, PAX3, VASP	149	43	13528	10.5572	0.913676	0.042066	2.07569
GOTERM_CC_FAT	GO:0009986~cell surface	12	7.40741	0.00121992	FGFR2, ITGAL, P4HB, ITGA5, KLRK1, CEP290, FASLG, L1CAM, TIMP2, ITGB1, ADA, CTSG	137	348	12782	3.21722	0.287762	0.016824	1.59929
GOTERM_BP_FAT	GO:0035148~tube lumen formation	5	3.08642	0.00132918	DVL2, DLC1, BBS4, PAX3, VASP	149	44	13528	10.3173	0.930892	0.0450254	2.26202
GOTERM_BP_FAT	GO:0048469~cell maturation	6	3.7037	0.00136663	SOX10, EPAS1, TRIP13, CTNNB1, AXIN1, TIMP1	149	75	13528	7.26336	0.935909	0.0454993	2.32507
GOTERM_MF_FAT	GO:0016563~transcription activator activity	13	8.02469	0.00141314	SOX10, EPAS1, YY1, CREBBP, TP63, PAX3, JUNB, ATF2, CTNNB1, ARNT, SMARCE1, CEP290, TCF3	139	410	12983	2.96155	0.484815	0.124225	1.99786
GOTERM_BP_FAT	GO:0042113~B cell activation	6	3.7037	0.00145017	MSH2, NTRK1, TCF3, ITGB1, ADA, IL10	149	76	13528	7.16779	0.945824	0.0474302	2.46553
GOTERM_BP_FAT	GO:0046649~lymphocyte activation	9	5.55556	0.00155087	ITGAL, MSH2, NTRK1, KLRK1, TCF3, ITGB1, ADA, IL10, CTNNB1	149	199	13528	4.10617	0.95576	0.0498322	2.63458
GOTERM_BP_FAT	GO:0051302~regulation of cell division	5	3.08642	0.00170273	FGF6, BBS4, PPBP, CETN2, CAT	149	47	13528	9.65872	0.967409	0.0537241	2.88902
GOTERM_BP_FAT	GO:0007017~microtubule-based process	10	6.17284	0.00186353	WNT2, BBS4, HOOK2, BBS2, KIF11, CENPA, CETN2, PCM1, GADD45A, CTNNB1	149	253	13528	3.58861	0.976419	0.0577468	3.15774
GOTERM_BP_FAT	GO:0010035~response to inorganic substance	9	5.55556	0.00187007	IMPA1, DUSP1, CYP1A1, NEDD4, SLC6A3, JUN, CAT, ADA, CTNNB1	149	205	13528	3.98599	0.976728	0.0570646	3.16866
GOTERM_BP_FAT	GO:0007610~behavior	14	8.64198	0.00191826	BBS4, CLN3, SLC6A3, DBH, IL10, ADA, BBS2, TYMP, HRH3, S100B, PPBP, ITGA5, JUN, MAPK14	149	469	13528	2.71021	0.978879	0.0576193	3.24905
GOTERM_BP_FAT	GO:0009112~nucleobase metabolic process	4	2.46914	0.00193531	TYMP, DPYD, ADA, PRPS1	149	23	13528	15.7899	0.979591	0.0572618	3.27747
GOTERM_MF_FAT	GO:0003713~transcription coactivator activity	9	5.55556	0.00203191	SOX10, SMARCE1, EPAS1, YY1, CREBBP, JUNB, ARNT, CTNNB1, ATF2	139	214	12983	3.92816	0.614777	0.146994	2.86092
GOTERM_CC_FAT	GO:0015630~microtubule cytoskeleton	15	9.25926	0.00212081	BBS4, KIF11, BBS9, ALMS1, CETN2, PCM1, ATM, CTNNB1, BBS2, HOOK2, CTAG2, INVS, MAPK14, NINL, CEP290	137	549	12782	2.54916	0.44579	0.027714	2.76513
GOTERM_BP_FAT	GO:0014070~response to organic cyclic substance	7	4.32099	0.00212228	HRH3, CYP1A1, MSH2, SLC6A3, JUN, JUNB, CTNNB1	149	121	13528	5.25243	0.985993	0.0617176	3.58869
GOTERM_CC_FAT	GO:0016023~cytoplasmic membrane-bounded vesicle	15	9.25926	0.00215663	P4HB, CLN3, PDIA3, FASLG, MMP14, DBH, ITGB1, ATM, TIMP1, WNT2, PPBP, FASN, PLA2G2A, FN1, AXIN1	137	550	12782	2.54453	0.451293	0.0269126	2.81123
GOTERM_BP_FAT	GO:0045893~positive regulation of transcription, DNA-dependent	14	8.64198	0.00222447	SOX10, EPAS1, CREBBP, TP63, PAX3, IL22, IL10, JUNB, AHR, ARNT, CTNNB1, JUN, MAPK14, TCF3	149	477	13528	2.66475	0.988598	0.0636755	3.75839
GOTERM_CC_FAT	GO:0034464~BBSome	3	1.85185	0.00227888	BBS4, BBS2, BBS9	137	7	12782	39.9854	0.469668	0.0271994	2.96837
GOTERM_BP_FAT	GO:0003006~reproductive developmental process	10	6.17284	0.00236183	BBS4, BBS2, MSH2, TP63, ALMS1, MMP14, WNT7A, JUNB, TRIP13, AXIN1	149	262	13528	3.46534	0.991353	0.0665316	3.98606
GOTERM_BP_FAT	GO:0051254~positive regulation of RNA metabolic process	14	8.64198	0.00239207	SOX10, EPAS1, CREBBP, TP63, PAX3, IL22, IL10, JUNB, AHR, ARNT, CTNNB1, JUN, MAPK14, TCF3	149	481	13528	2.64259	0.991864	0.0664255	4.0361
GOTERM_BP_FAT	GO:0033627~cell adhesion mediated by integrin	3	1.85185	0.00240828	ITGA5, L1CAM, ITGB1	149	7	13528	38.9108	0.992125	0.0659511	4.06294
GOTERM_BP_FAT	GO:0006357~regulation of transcription from RNA polymerase II promoter	18	11.1111	0.00249333	SOX10, EPAS1, YY1, CREBBP, TP63, PAX3, IL22, AHR, JUNB, ARNT, CTNNB1, TAL1, SMARCE1, NEDD4, MAPK14, JUN, TCEA2, TCF3	149	727	13528	2.24794	0.993365	0.0672868	4.20352
GOTERM_CC_FAT	GO:0005929~cilium	7	4.32099	0.00253719	BBS4, BBS2, BBS9, CETN2, CEP290, ALMS1, PCM1	137	129	12782	5.06275	0.506501	0.0289977	3.29964
GOTERM_BP_FAT	GO:0042493~response to drug	9	5.55556	0.0025884	WNT2, SRP54, CYP1A1, MSH2, SLC6A3, JUN, ABCC1, JUNB, MAP2K6	149	216	13528	3.783	0.994521	0.0688423	4.36047
GOTERM_BP_FAT	GO:0006974~response to DNA damage stimulus	12	7.40741	0.00265579	TYMS, DNA2, RAD21, MSH2, MAPK14, PCNA, TP63, GADD45A, ATM, FEN1, MAP2K6, TRIP13	149	373	13528	2.92092	0.995217	0.0696525	4.47157
GOTERM_BP_FAT	GO:0007389~pattern specification process	10	6.17284	0.00268136	DVL2, YY1, WNT3A, LRP6, TP63, ARL6, WNT7A, ATM, CTNNB1, AXIN1	149	267	13528	3.40045	0.995457	0.0693957	4.51369
GOTERM_CC_FAT	GO:0031988~membrane-bounded vesicle	15	9.25926	0.00289248	P4HB, CLN3, PDIA3, FASLG, MMP14, DBH, ITGB1, ATM, TIMP1, WNT2, PPBP, FASN, PLA2G2A, FN1, AXIN1	137	568	12782	2.46389	0.553035	0.0316977	3.75358
GOTERM_CC_FAT	GO:0060170~cilium membrane	3	1.85185	0.00301735	BBS4, BBS2, BBS9	137	8	12782	34.9872	0.568329	0.0317948	3.91266
GOTERM_BP_FAT	GO:0008283~cell proliferation	13	8.02469	0.00302378	FGF6, LMO1, CYP1A1, WNT3A, CREBBP, ALMS1, TP63, MMP14, IL10, CTNNB1, TAL1, S100B, PCNA	149	436	13528	2.7071	0.997721	0.076932	5.07609
GOTERM_MF_FAT	GO:0008134~transcription factor binding	14	8.64198	0.00320565	SOX10, EPAS1, YY1, CREBBP, FLNA, JUNB, AHR, ARNT, ATF2, CTNNB1, SMARCE1, JUN, TCF3, TRIP13	139	513	12983	2.54901	0.778175	0.193558	4.47867
GOTERM_BP_FAT	GO:0001701~in utero embryonic development	8	4.93827	0.0032192	SOX10, EPAS1, MSH2, WNT3A, ITGB1, JUNB, ADA, ARNT	149	176	13528	4.12691	0.998463	0.0806858	5.39565
GOTERM_BP_FAT	GO:0001654~eye development	7	4.32099	0.00327894	BBS4, CYP1A1, YY1, CEP290, ALMS1, FASLG, CTNNB1	149	132	13528	4.81472	0.998637	0.0811134	5.49314
GOTERM_BP_FAT	GO:0016477~cell migration	10	6.17284	0.00334226	WNT2, ITGA5, LRP6, PAX3, MMP14, DBH, ITGB1, IL10, CEACAM1, FN1	149	276	13528	3.28956	0.998801	0.0816139	5.59637
GOTERM_BP_FAT	GO:0016337~cell-cell adhesion	10	6.17284	0.00334226	FGF6, JUP, ITGAL, ITGA5, ICAM3, L1CAM, ITGB1, CEACAM1, CTNNB1, CLEC4M	149	276	13528	3.28956	0.998801	0.0816139	5.59637
GOTERM_BP_FAT	GO:0042384~cilium assembly	4	2.46914	0.00343982	BBS4, ALMS1, ARL6, PCM1	149	28	13528	12.9703	0.999015	0.0828932	5.7552
GOTERM_BP_FAT	GO:0051726~regulation of cell cycle	11	6.79012	0.00347658	ANAPC2, CYP1A1, MSH2, MAPK14, JUN, ZBTB17, TCF3, GADD45A, ITGB1, ATM, JUNB	149	331	13528	3.01726	0.999085	0.0827526	5.81499
GOTERM_BP_FAT	GO:0051094~positive regulation of developmental process	10	6.17284	0.00350523	TAL1, WNT7B, MAPK14, JUN, PLA2G2A, WNT7A, JUNB, ADA, ARNT, CTNNB1	149	278	13528	3.2659	0.999136	0.0824323	5.86155
GOTERM_BP_FAT	GO:0060429~epithelium development	9	5.55556	0.00350696	DVL2, DLC1, BBS4, JUN, TP63, CSTA, PAX3, VASP, CTNNB1	149	227	13528	3.59968	0.999139	0.0815193	5.86436
GOTERM_CC_FAT	GO:0008305~integrin complex	4	2.46914	0.00351632	ITGAL, ITGA5, ITGB7, ITGB1	137	29	12782	12.8689	0.624411	0.035619	4.54588
GOTERM_BP_FAT	GO:0001666~response to hypoxia	7	4.32099	0.00353161	CYP1A1, EPAS1, CREBBP, MMP14, MMP2, ADA, ARNT	149	134	13528	4.74286	0.999181	0.0811329	5.90441
GOTERM_MF_FAT	GO:0005178~integrin binding	5	3.08642	0.00353824	ITGA5, ICAM3, L1CAM, TIMP2, ITGB1	139	59	12983	7.9155	0.810312	0.187628	4.93249
GOTERM_BP_FAT	GO:0022402~cell cycle process	15	9.25926	0.00360529	ANAPC2, BBS4, KIF11, MSH2, CETN2, RHOU, ITGB1, ATM, CTNNB1, RAD21, CENPA, TCF3, GADD45A, MAP2K6, TRIP13	149	565	13528	2.41041	0.999294	0.0818239	6.02403
GOTERM_BP_FAT	GO:0045597~positive regulation of cell differentiation	9	5.55556	0.00369818	TAL1, WNT7B, MAPK14, JUN, PLA2G2A, JUNB, ADA, ARNT, CTNNB1	149	229	13528	3.56824	0.999415	0.0829115	6.17462
GOTERM_BP_FAT	GO:0043473~pigmentation	5	3.08642	0.00392708	BBS4, SOX10, BBS2, PAX3, ARL6	149	59	13528	7.69423	0.999631	0.0868567	6.54475
GOTERM_BP_FAT	GO:0009894~regulation of catabolic process	6	3.7037	0.00403175	CLN3, NEDD4, FLNA, IL10, ARNT, TIMP1	149	96	13528	5.6745	0.999701	0.0881038	6.71355
GOTERM_BP_FAT	GO:0032402~melanosome transport	3	1.85185	0.00406956	BBS4, BBS2, ARL6	149	9	13528	30.264	0.999723	0.0879402	6.77445
GOTERM_BP_FAT	GO:0009416~response to light stimulus	7	4.32099	0.00408006	DUSP1, NEDD4, MSH2, CAT, DBH, FEN1, JUNB	149	138	13528	4.60539	0.999729	0.0872218	6.79136
GOTERM_MF_FAT	GO:0043566~structure-specific DNA binding	7	4.32099	0.00450089	MSH2, JUN, PCNA, TP63, FEN1, JUNB, CTNNB1	139	145	12983	4.5091	0.879449	0.209489	6.23478
GOTERM_BP_FAT	GO:0070482~response to oxygen levels	7	4.32099	0.00454387	CYP1A1, EPAS1, CREBBP, MMP14, MMP2, ADA, ARNT	149	141	13528	4.5074	0.999894	0.0956541	7.53526
GOTERM_BP_FAT	GO:0030324~lung development	6	3.7037	0.00459649	WNT2, WNT5A, EPAS1, MMP14, ADA, CTNNB1	149	99	13528	5.50254	0.999904	0.0957096	7.6193
GOTERM_BP_FAT	GO:0051173~positive regulation of nitrogen compound metabolic process	16	9.87654	0.0046339	SOX10, EPAS1, CREBBP, KLRK1, TP63, PAX3, IL22, AHR, IL10, JUNB, ARNT, CTNNB1, DNA2, JUN, MAPK14, TCF3	149	644	13528	2.2557	0.999911	0.0954654	7.679
GOTERM_CC_FAT	GO:0031513~nonmotile primary cilium	4	2.46914	0.00466362	BBS4, CETN2, CEP290, PCM1	137	32	12782	11.6624	0.727337	0.0453508	5.98726
GOTERM_BP_FAT	GO:0044087~regulation of cellular component biogenesis	7	4.32099	0.00469136	WNT2, DLC1, BBS4, CAPZA1, MMP14, WNT7A, AHR	149	142	13528	4.47566	0.999921	0.0956159	7.77064
GOTERM_BP_FAT	GO:0007242~intracellular signaling cascade	25	15.4321	0.00485529	WNT5A, TP63, MAPKAPK2, RHOU, IL10, CTNNB1, TYMS, HRH3, PAK1, FEN1, MAP2K6, DVL2, MSH2, ALMS1, ARL6, ATM, FLNA, CLEC4M, DUSP1, NEDD4, NTRK1, RIPK1, MAPK14, PCNA, MTNR1B	149	1256	13528	1.80716	0.999943	0.0978069	8.03161
GOTERM_BP_FAT	GO:0007281~germ cell development	6	3.7037	0.00500291	BBS4, BBS2, MSH2, ALMS1, TRIP13, AXIN1	149	101	13528	5.39358	0.999958	0.0996387	8.26601
GOTERM_BP_FAT	GO:0051904~pigment granule transport	3	1.85185	0.00505056	BBS4, BBS2, ARL6	149	10	13528	27.2376	0.999962	0.0995575	8.34155
GOTERM_BP_FAT	GO:0032401~establishment of melanosome localization	3	1.85185	0.00505056	BBS4, BBS2, ARL6	149	10	13528	27.2376	0.999962	0.0995575	8.34155
GOTERM_BP_FAT	GO:0045022~early endosome to late endosome transport	3	1.85185	0.00505056	HOOK2, EEA1, FLNA	149	10	13528	27.2376	0.999962	0.0995575	8.34155
GOTERM_BP_FAT	GO:0045321~leukocyte activation	9	5.55556	0.00514572	ITGAL, MSH2, NTRK1, KLRK1, TCF3, ITGB1, ADA, IL10, CTNNB1	149	242	13528	3.37656	0.999968	0.100359	8.49223
GOTERM_BP_FAT	GO:0030323~respiratory tube development	6	3.7037	0.0052154	WNT2, WNT5A, EPAS1, MMP14, ADA, CTNNB1	149	102	13528	5.3407	0.999973	0.100677	8.60243
GOTERM_MF_FAT	GO:0003682~chromatin binding	7	4.32099	0.00530328	SOX10, CHD9, SMARCE1, CENPA, TP63, PAX3, CTNNB1	139	150	12983	4.3588	0.917409	0.22072	7.30756
GOTERM_BP_FAT	GO:0009617~response to bacterium	8	4.93827	0.00532529	CYP1A1, PPBP, MAPK14, JUN, PLA2G2A, FASLG, IL10, CTSG	149	193	13528	3.7634	0.999978	0.101718	8.77596
GOTERM_BP_FAT	GO:0045639~positive regulation of myeloid cell differentiation	4	2.46914	0.00550517	TAL1, MAPK14, JUN, ARNT	149	33	13528	11.0051	0.999985	0.103992	9.05933
GOTERM_BP_FAT	GO:0034613~cellular protein localization	12	7.40741	0.00550637	COG3, BBS4, BBS2, SRP54, RPL23, PDIA3, NEDD4, JUN, PCNA, KPNB1, FLNA, CTNNB1	149	411	13528	2.65086	0.999985	0.103049	9.0612
GOTERM_BP_FAT	GO:0048858~cell projection morphogenesis	9	5.55556	0.00553418	BBS4, BBS2, S100B, WNT3A, ALMS1, L1CAM, ARL6, PCM1, VASP	149	245	13528	3.33521	0.999986	0.102591	9.10494
GOTERM_CC_FAT	GO:0005654~nucleoplasm	19	11.7284	0.0056978	ANAPC2, SRP54, NUP153, EPAS1, YY1, CREBBP, SETD1A, ATM, CTNNB1, TAL1, DNA2, CSNK2A1, SMARCE1, MAPK14, JUN, PCNA, TCEA2, TCF3, KPNB1	137	882	12782	2.00985	0.795772	0.0533033	7.26927
GOTERM_BP_FAT	GO:0010604~positive regulation of macromolecule metabolic process	19	11.7284	0.00578479	DLC1, SOX10, ANAPC2, EPAS1, CREBBP, TP63, PAX3, IL22, AHR, IL10, JUNB, ARNT, CTNNB1, DNA2, NEDD4, MAPK14, JUN, TCF3, AXIN1	149	857	13528	2.01289	0.999991	0.106019	9.49817
GOTERM_BP_FAT	GO:0070727~cellular macromolecule localization	12	7.40741	0.00580745	COG3, BBS4, BBS2, SRP54, RPL23, PDIA3, NEDD4, JUN, PCNA, KPNB1, FLNA, CTNNB1	149	414	13528	2.63165	0.999992	0.105455	9.53365
GOTERM_BP_FAT	GO:0003002~regionalization	8	4.93827	0.00594418	DVL2, YY1, WNT3A, LRP6, TP63, WNT7A, ATM, CTNNB1	149	197	13528	3.68698	0.999994	0.106845	9.74743
GOTERM_BP_FAT	GO:0051905~establishment of pigment granule localization	3	1.85185	0.00612879	BBS4, BBS2, ARL6	149	11	13528	24.7614	0.999996	0.109014	10.0353
GOTERM_BP_FAT	GO:0045648~positive regulation of erythrocyte differentiation	3	1.85185	0.00612879	TAL1, MAPK14, ARNT	149	11	13528	24.7614	0.999996	0.109014	10.0353
GOTERM_BP_FAT	GO:0060562~epithelial tube morphogenesis	5	3.08642	0.00618407	DVL2, DLC1, BBS4, PAX3, VASP	149	67	13528	6.77552	0.999996	0.108983	10.1214
GOTERM_CC_FAT	GO:0044421~extracellular region part	20	12.3457	0.00624341	FGF6, WNT5A, MUC2, MMP9, WNT3A, CRP, FASLG, MMP14, TIMP2, IL22, MMP2, ADA, IL10, TIMP1, WNT2, WNT7B, PPBP, PLA2G2A, WNT7A, FN1	137	960	12782	1.94373	0.824674	0.0563849	7.93909
GOTERM_BP_FAT	GO:0009314~response to radiation	8	4.93827	0.00644254	DUSP1, NEDD4, MSH2, CAT, DBH, ATM, FEN1, JUNB	149	200	13528	3.63168	0.999998	0.112306	10.5226
GOTERM_CC_FAT	GO:0005932~microtubule basal body	4	2.46914	0.00650917	BBS4, BBS2, CETN2, ALMS1	137	36	12782	10.3666	0.837238	0.0568815	8.26373
GOTERM_BP_FAT	GO:0021915~neural tube development	5	3.08642	0.00651573	DVL2, DLC1, BBS4, PAX3, VASP	149	68	13528	6.67588	0.999998	0.112539	10.636
GOTERM_BP_FAT	GO:0060541~respiratory system development	6	3.7037	0.00662644	WNT2, WNT5A, EPAS1, MMP14, ADA, CTNNB1	149	108	13528	5.044	0.999998	0.113374	10.8071
GOTERM_BP_FAT	GO:0051674~localization of cell	10	6.17284	0.00664787	WNT2, ITGA5, LRP6, PAX3, MMP14, DBH, ITGB1, IL10, CEACAM1, FN1	149	307	13528	2.95739	0.999998	0.112764	10.8402
GOTERM_BP_FAT	GO:0048870~cell motility	10	6.17284	0.00664787	WNT2, ITGA5, LRP6, PAX3, MMP14, DBH, ITGB1, IL10, CEACAM1, FN1	149	307	13528	2.95739	0.999998	0.112764	10.8402
GOTERM_BP_FAT	GO:0006220~pyrimidine nucleotide metabolic process	4	2.46914	0.0070346	TYMS, TYMP, DPYD, PRPS1	149	36	13528	10.088	0.999999	0.117952	11.4354
GOTERM_BP_FAT	GO:0048565~gut development	4	2.46914	0.0070346	SOX10, CYP1A1, ADA, CTNNB1	149	36	13528	10.088	0.999999	0.117952	11.4354
GOTERM_BP_FAT	GO:0007568~aging	6	3.7037	0.00715095	MSH2, SLC6A3, JUN, PTGS1, TP63, ADA	149	110	13528	4.95229	0.999999	0.118802	11.6138
GOTERM_BP_FAT	GO:0032990~cell part morphogenesis	9	5.55556	0.00715302	BBS4, BBS2, S100B, WNT3A, ALMS1, L1CAM, ARL6, PCM1, VASP	149	256	13528	3.1919	0.999999	0.117864	11.617
GOTERM_BP_FAT	GO:0045637~regulation of myeloid cell differentiation	5	3.08642	0.00721402	TAL1, MAPK14, JUN, ARNT, CTNNB1	149	70	13528	6.48514	1	0.117849	11.7103
GOTERM_BP_FAT	GO:0007229~integrin-mediated signaling pathway	5	3.08642	0.00721402	ITGAL, ITGA5, ITGB7, ITGB1, CEACAM1	149	70	13528	6.48514	1	0.117849	11.7103
GOTERM_BP_FAT	GO:0007369~gastrulation	5	3.08642	0.00721402	BBS4, WNT3A, LRP6, ZBTB17, CTNNB1	149	70	13528	6.48514	1	0.117849	11.7103
GOTERM_BP_FAT	GO:0030030~cell projection organization	11	6.79012	0.00723463	BBS4, BBS2, S100B, NEDD4, WNT3A, CEP290, ALMS1, L1CAM, ARL6, PCM1, VASP	149	368	13528	2.71389	1	0.117218	11.7418
GOTERM_BP_FAT	GO:0007611~learning or memory	6	3.7037	0.0074238	CLN3, HRH3, S100B, ITGA5, JUN, DBH	149	111	13528	4.90767	1	0.119147	12.0307
GOTERM_BP_FAT	GO:0009895~negative regulation of catabolic process	4	2.46914	0.00759477	CLN3, FLNA, IL10, TIMP1	149	37	13528	9.81535	1	0.120768	12.291
GOTERM_CC_FAT	GO:0043235~receptor complex	6	3.7037	0.00792152	ITGAL, ITGA5, IL10RB, RIPK1, ITGB7, ITGB1	137	116	12782	4.82582	0.890404	0.0667594	9.97133
GOTERM_BP_FAT	GO:0031328~positive regulation of cellular biosynthetic process	16	9.87654	0.00805111	SOX10, EPAS1, CREBBP, KLRK1, TP63, PAX3, IL22, AHR, IL10, JUNB, ARNT, CTNNB1, DNA2, JUN, MAPK14, TCF3	149	685	13528	2.12069	1	0.126576	12.9822
GOTERM_MF_FAT	GO:0003705~RNA polymerase II transcription factor activity, enhancer binding	4	2.46914	0.00812079	SOX10, EPAS1, PAX3, ARNT	139	39	12983	9.57978	0.978164	0.293657	10.9848
GOTERM_CC_FAT	GO:0031410~cytoplasmic vesicle	15	9.25926	0.00839215	P4HB, CLN3, PDIA3, FASLG, MMP14, DBH, ITGB1, ATM, TIMP1, WNT2, PPBP, FASN, PLA2G2A, FN1, AXIN1	137	642	12782	2.17989	0.903948	0.0685342	10.5338
GOTERM_BP_FAT	GO:0045935~positive regulation of nucleobase, nucleoside, nucleotide and nucleic acid metabolic process	15	9.25926	0.0084804	SOX10, EPAS1, CREBBP, TP63, PAX3, IL22, IL10, JUNB, AHR, ARNT, CTNNB1, DNA2, JUN, MAPK14, TCF3	149	624	13528	2.1825	1	0.131861	13.6278
GOTERM_BP_FAT	GO:0032400~melanosome localization	3	1.85185	0.00856811	BBS4, BBS2, ARL6	149	13	13528	20.952	1	0.132119	13.7591
GOTERM_BP_FAT	GO:0048610~reproductive cellular process	7	4.32099	0.00878739	BBS4, BBS2, MSH2, ALMS1, ITGB1, TRIP13, AXIN1	149	162	13528	3.92311	1	0.134252	14.0866
GOTERM_BP_FAT	GO:0045941~positive regulation of transcription	14	8.64198	0.00895968	SOX10, EPAS1, CREBBP, TP63, PAX3, IL22, IL10, JUNB, AHR, ARNT, CTNNB1, JUN, MAPK14, TCF3	149	564	13528	2.2537	1	0.135683	14.3432
GOTERM_BP_FAT	GO:0009891~positive regulation of biosynthetic process	16	9.87654	0.00913396	SOX10, EPAS1, CREBBP, KLRK1, TP63, PAX3, IL22, AHR, IL10, JUNB, ARNT, CTNNB1, DNA2, JUN, MAPK14, TCF3	149	695	13528	2.09017	1	0.137116	14.6019
GOTERM_CC_FAT	GO:0016328~lateral plasma membrane	3	1.85185	0.00940503	JUP, CTNNB1, AXIN1	137	14	12782	19.9927	0.927703	0.0743544	11.7333
GOTERM_BP_FAT	GO:0007507~heart development	8	4.93827	0.00941435	DVL2, DLC1, BBS4, WNT3A, PAX3, ITGB1, ATM, CTNNB1	149	215	13528	3.3783	1	0.139995	15.0166
GOTERM_BP_FAT	GO:0006144~purine base metabolic process	3	1.85185	0.00992488	DPYD, ADA, PRPS1	149	14	13528	19.4554	1	0.145967	15.767
GOTERM_BP_FAT	GO:0051875~pigment granule localization	3	1.85185	0.00992488	BBS4, BBS2, ARL6	149	14	13528	19.4554	1	0.145967	15.767
GOTERM_BP_FAT	GO:0046112~nucleobase biosynthetic process	3	1.85185	0.00992488	DPYD, ADA, PRPS1	149	14	13528	19.4554	1	0.145967	15.767
GOTERM_BP_FAT	GO:0032496~response to lipopolysaccharide	5	3.08642	0.010042	CYP1A1, MAPK14, JUN, FASLG, IL10	149	77	13528	5.89558	1	0.146499	15.9382
GOTERM_BP_FAT	GO:0032507~maintenance of protein location in cell	4	2.46914	0.0100943	BBS4, PDIA3, FLNA, IL10	149	41	13528	8.85775	1	0.146154	16.0146
GOTERM_CC_FAT	GO:0005856~cytoskeleton	25	15.4321	0.0105239	BBS4, BBS9, CAPZA1, CETN2, IGF2BP2, RHOU, CTNNB1, HOOK2, PFN2, CTAG2, ANK1, CEP290, KIF11, ALMS1, PCM1, ATM, FLNA, VASP, JUP, BBS2, INVS, SVIL, MAPK14, NINL, CSTA	137	1381	12782	1.68898	0.947195	0.080599	13.041
GOTERM_BP_FAT	GO:0051591~response to cAMP	4	2.46914	0.010785	DUSP1, SLC6A3, JUN, JUNB	149	42	13528	8.64685	1	0.154287	17.017
GOTERM_BP_FAT	GO:0007049~cell cycle	17	10.4938	0.0108218	ANAPC2, BBS4, KIF11, MSH2, CETN2, RHOU, ITGB1, AHR, ATM, CTNNB1, RAD21, DUSP1, CENPA, TCF3, GADD45A, MAP2K6, TRIP13	149	776	13528	1.989	1	0.153688	17.0701
GOTERM_CC_FAT	GO:0005886~plasma membrane	54	33.3333	0.0112955	DLC1, FGF6, SLC6A3, PTGS1, FASLG, L1CAM, RHOU, MMP2, CTNNB1, WNT2, CSNK2A1, ANK1, CEACAM6, CAT, PAK1, CEACAM1, CLN3, YY1, ICAM3, FADD, MMP14, FLNA, VASP, CLEC4M, JUP, BBS2, RIPK1, CTSG, FGFR2, ITGAL, BBS4, APH1A, BBS9, KLRK1, EEA1, ITGB1, ADA, HRH3, IL10RB, ITGB7, IL10RA, AXIN1, FN1, MUC1, P4HB, TMEM53, GJB1, NEDD4, ITGA5, NTRK1, SVIL, LRP6, MTNR1B, ABCC1	137	3777	12782	1.33391	0.95749	0.0839853	13.9324
GOTERM_BP_FAT	GO:0010628~positive regulation of gene expression	14	8.64198	0.0113001	SOX10, EPAS1, CREBBP, TP63, PAX3, IL22, IL10, JUNB, AHR, ARNT, CTNNB1, JUN, MAPK14, TCF3	149	581	13528	2.18776	1	0.158832	17.7572
GOTERM_CC_FAT	GO:0060205~cytoplasmic membrane-bounded vesicle lumen	4	2.46914	0.0113527	PPBP, DBH, TIMP1, FN1	137	44	12782	8.48175	0.958169	0.0822101	13.9982
GOTERM_CC_FAT	GO:0031982~vesicle	15	9.25926	0.0119221	P4HB, CLN3, PDIA3, FASLG, MMP14, DBH, ITGB1, ATM, TIMP1, WNT2, PPBP, FASN, PLA2G2A, FN1, AXIN1	137	670	12782	2.08879	0.964359	0.0840043	14.65
GOTERM_CC_FAT	GO:0044430~cytoskeletal part	19	11.7284	0.0121017	BBS4, KIF11, BBS9, CAPZA1, ALMS1, CETN2, IGF2BP2, PCM1, RHOU, ATM, CTNNB1, BBS2, HOOK2, CTAG2, INVS, MAPK14, SVIL, NINL, CEP290	137	952	12782	1.86207	0.966115	0.08313	14.8547
GOTERM_BP_FAT	GO:0010557~positive regulation of macromolecule biosynthetic process	15	9.25926	0.0124569	SOX10, EPAS1, CREBBP, TP63, PAX3, IL22, IL10, JUNB, AHR, ARNT, CTNNB1, DNA2, JUN, MAPK14, TCF3	149	654	13528	2.08238	1	0.1725	19.3968
GOTERM_BP_FAT	GO:0010033~response to organic substance	16	9.87654	0.012498	CYP1A1, MSH2, SLC6A3, PTGS1, FASLG, MMP14, DBH, IL10, JUNB, CTNNB1, WNT2, HRH3, DUSP1, MAPK14, JUN, RIPK1	149	721	13528	2.0148	1	0.171848	19.4546
GOTERM_MF_FAT	GO:0046332~SMAD binding	4	2.46914	0.0127825	JUN, CREBBP, CTNNB1, AXIN1	139	46	12983	8.12199	0.997603	0.395166	16.7724
GOTERM_CC_FAT	GO:0031983~vesicle lumen	4	2.46914	0.012814	PPBP, DBH, TIMP1, FN1	137	46	12782	8.11298	0.972272	0.0857329	15.6619
GOTERM_BP_FAT	GO:0006281~DNA repair	9	5.55556	0.012878	TYMS, DNA2, RAD21, MSH2, PCNA, GADD45A, ATM, FEN1, TRIP13	149	284	13528	2.87721	1	0.175426	19.9861
GOTERM_BP_FAT	GO:0030031~cell projection assembly	5	3.08642	0.0129703	BBS4, BBS2, ALMS1, ARL6, PCM1	149	83	13528	5.46939	1	0.175395	20.1146
GOTERM_BP_FAT	GO:0007423~sensory organ development	8	4.93827	0.0129973	BBS4, CYP1A1, YY1, WNT3A, CEP290, ALMS1, FASLG, CTNNB1	149	229	13528	3.17177	1	0.174565	20.1522
GOTERM_MF_FAT	GO:0005201~extracellular matrix structural constituent	5	3.08642	0.0132591	WNT2, MUC2, WNT7B, WNT3A, FN1	139	86	12983	5.4304	0.998089	0.382173	17.344
GOTERM_BP_FAT	GO:0001775~cell activation	9	5.55556	0.0136473	ITGAL, MSH2, NTRK1, KLRK1, TCF3, ITGB1, ADA, IL10, CTNNB1	149	287	13528	2.84713	1	0.181306	21.0519
GOTERM_BP_FAT	GO:0010038~response to metal ion	6	3.7037	0.0136502	IMPA1, DUSP1, CYP1A1, NEDD4, SLC6A3, CTNNB1	149	129	13528	4.22288	1	0.180163	21.056
GOTERM_BP_FAT	GO:0048871~multicellular organismal homeostasis	5	3.08642	0.0140551	BBS4, MUC2, EPAS1, DBH, CTNNB1	149	85	13528	5.3407	1	0.183821	21.6117
GOTERM_BP_FAT	GO:0060070~Wnt receptor signaling pathway through beta-catenin	3	1.85185	0.0145184	LRP6, CTNNB1, AXIN1	149	17	13528	16.0221	1	0.1881	22.2428
GOTERM_BP_FAT	GO:0042177~negative regulation of protein catabolic process	3	1.85185	0.0145184	FLNA, IL10, TIMP1	149	17	13528	16.0221	1	0.1881	22.2428
GOTERM_BP_FAT	GO:0002237~response to molecule of bacterial origin	5	3.08642	0.0146185	CYP1A1, MAPK14, JUN, FASLG, IL10	149	86	13528	5.2786	1	0.188076	22.3786
GOTERM_CC_FAT	GO:0048770~pigment granule	5	3.08642	0.0149241	P4HB, PDIA3, FASN, MMP14, ITGB1	137	89	12782	5.24153	0.984704	0.0969301	18.0121
GOTERM_CC_FAT	GO:0042470~melanosome	5	3.08642	0.0149241	P4HB, PDIA3, FASN, MMP14, ITGB1	137	89	12782	5.24153	0.984704	0.0969301	18.0121
GOTERM_MF_FAT	GO:0016765~transferase activity, transferring alkyl or aryl (other than methyl) groups	4	2.46914	0.0151615	GSTM1, GSTA1, GSTA3, MTR	139	49	12983	7.62472	0.999227	0.400585	19.5894
GOTERM_BP_FAT	GO:0035113~embryonic appendage morphogenesis	5	3.08642	0.015196	WNT5A, LRP6, TP63, WNT7A, CTNNB1	149	87	13528	5.21793	1	0.193561	23.1575
GOTERM_BP_FAT	GO:0030326~embryonic limb morphogenesis	5	3.08642	0.015196	WNT5A, LRP6, TP63, WNT7A, CTNNB1	149	87	13528	5.21793	1	0.193561	23.1575
GOTERM_MF_FAT	GO:0003702~RNA polymerase II transcription factor activity	8	4.93827	0.0154089	SOX10, EPAS1, JUN, PAX3, TCEA2, JUNB, ARNT, ATF2	139	244	12983	3.06239	0.999313	0.384632	19.8771
GOTERM_MF_FAT	GO:0003712~transcription cofactor activity	10	6.17284	0.0154284	SOX10, SMARCE1, EPAS1, YY1, CREBBP, JUNB, ARNT, TRIP13, CTNNB1, ATF2	139	363	12983	2.57308	0.999319	0.36604	19.8998
GOTERM_BP_FAT	GO:0051651~maintenance of location in cell	4	2.46914	0.0154964	BBS4, PDIA3, FLNA, IL10	149	48	13528	7.566	1	0.195785	23.5597
GOTERM_BP_FAT	GO:0045185~maintenance of protein location	4	2.46914	0.0154964	BBS4, PDIA3, FLNA, IL10	149	48	13528	7.566	1	0.195785	23.5597
GOTERM_BP_FAT	GO:0008284~positive regulation of cell proliferation	11	6.79012	0.0156146	FGFR2, HRH3, COG8, JUN, TP63, PAX3, TCF3, ITGB1, ADA, ARNT, TIMP1	149	414	13528	2.41235	1	0.195915	23.7174
GOTERM_BP_FAT	GO:0008104~protein localization	18	11.1111	0.0161221	BBS4, SRP54, NUP153, PDIA3, FLNA, IL10, CTNNB1, MTTP, COG3, BBS2, HOOK2, RPL23, COG8, NEDD4, JUN, PCNA, CEP290, KPNB1	149	882	13528	1.8529	1	0.200407	24.3911
GOTERM_BP_FAT	GO:0035116~embryonic hindlimb morphogenesis	3	1.85185	0.0162172	LRP6, WNT7A, CTNNB1	149	18	13528	15.132	1	0.200247	24.5167
GOTERM_BP_FAT	GO:0045646~regulation of erythrocyte differentiation	3	1.85185	0.0162172	TAL1, MAPK14, ARNT	149	18	13528	15.132	1	0.200247	24.5167
GOTERM_BP_FAT	GO:0051051~negative regulation of transport	6	3.7037	0.0163302	HRH3, NEDD4, PTGS1, FLNA, ADA, IL10	149	135	13528	4.0352	1	0.200286	24.6657
GOTERM_BP_FAT	GO:0032886~regulation of microtubule-based process	4	2.46914	0.0163773	WNT2, BBS4, BBS2, CTNNB1	149	49	13528	7.41159	1	0.199603	24.7278
GOTERM_BP_FAT	GO:0007160~cell-matrix adhesion	5	3.08642	0.0163938	DLC1, ITGB7, ITGB1, CTNNB1, FN1	149	89	13528	5.10067	1	0.198594	24.7494
GOTERM_BP_FAT	GO:0051248~negative regulation of protein metabolic process	7	4.32099	0.0168819	ANAPC2, CLN3, JUN, IGF2BP2, FLNA, IL10, TIMP1	149	187	13528	3.39863	1	0.202701	25.3893
GOTERM_BP_FAT	GO:0043523~regulation of neuron apoptosis	5	3.08642	0.0170142	CLN3, MSH2, JUN, NTRK1, ATM	149	90	13528	5.044	1	0.202931	25.5618
GOTERM_BP_FAT	GO:0009124~nucleoside monophosphate biosynthetic process	4	2.46914	0.0172859	TYMS, DPYD, ADA, PRPS1	149	50	13528	7.26336	1	0.20464	25.9149
GOTERM_BP_FAT	GO:0032102~negative regulation of response to external stimulus	4	2.46914	0.0172859	CLN3, SLC6A3, ADA, IL10	149	50	13528	7.26336	1	0.20464	25.9149
GOTERM_BP_FAT	GO:0035115~embryonic forelimb morphogenesis	3	1.85185	0.0179965	LRP6, WNT7A, CTNNB1	149	19	13528	14.3356	1	0.210938	26.831
GOTERM_BP_FAT	GO:0045165~cell fate commitment	6	3.7037	0.0183104	TAL1, WNT3A, PAX3, TCF3, ITGB1, CTNNB1	149	139	13528	3.91908	1	0.212999	27.2323
GOTERM_MF_FAT	GO:0004364~glutathione transferase activity	3	1.85185	0.0188032	GSTM1, GSTA1, GSTA3	139	20	12983	14.0104	0.999864	0.407667	23.7301
GOTERM_BP_FAT	GO:0048545~response to steroid hormone stimulus	7	4.32099	0.0189696	WNT2, DUSP1, PTGS1, MMP14, JUNB, IL10, CTNNB1	149	192	13528	3.31012	1	0.218579	28.0684
GOTERM_BP_FAT	GO:0042176~regulation of protein catabolic process	4	2.46914	0.019186	NEDD4, FLNA, IL10, TIMP1	149	52	13528	6.984	1	0.219557	28.3409
GOTERM_BP_FAT	GO:0034504~protein localization in nucleus	5	3.08642	0.0196422	BBS4, RPL23, PDIA3, JUN, KPNB1	149	94	13528	4.82936	1	0.222941	28.912
GOTERM_CC_FAT	GO:0031974~membrane-enclosed lumen	30	18.5185	0.0197721	PDIA3, SETD1A, TIMP1, CTNNB1, TAL1, CSNK2A1, TCEA2, CAT, KPNB1, TCF3, FN1, P4HB, ANAPC2, NUP153, SRP54, EPAS1, YY1, CREBBP, EXOSC2, EXOSC1, DBH, JUNB, ATM, DNA2, SMARCE1, RPL23, PPBP, MAPK14, JUN, PCNA	137	1856	12782	1.50807	0.996119	0.12382	23.1843
GOTERM_BP_FAT	GO:0042462~eye photoreceptor cell development	3	1.85185	0.0198543	BBS4, CEP290, ALMS1	149	20	13528	13.6188	1	0.223833	29.1761
GOTERM_BP_FAT	GO:0031330~negative regulation of cellular catabolic process	3	1.85185	0.0198543	CLN3, IL10, TIMP1	149	20	13528	13.6188	1	0.223833	29.1761
GOTERM_BP_FAT	GO:0009628~response to abiotic stimulus	10	6.17284	0.0198689	DUSP1, NEDD4, MSH2, JUN, CAT, MMP14, DBH, ATM, FEN1, JUNB	149	368	13528	2.46717	1	0.222747	29.1942
GOTERM_BP_FAT	GO:0018904~organic ether metabolic process	4	2.46914	0.0201777	CYP1A1, ALMS1, CAT, MTTP	149	53	13528	6.85222	1	0.224586	29.5771
GOTERM_MF_FAT	GO:0004320~oleoyl-[acyl-carrier-protein] hydrolase activity	2	1.23457	0.0211464	OLAH, FASN	139	2	12983	93.4029	0.999956	0.427012	26.2885
GOTERM_MF_FAT	GO:0016297~acyl-[acyl-carrier-protein] hydrolase activity	2	1.23457	0.0211464	OLAH, FASN	139	2	12983	93.4029	0.999956	0.427012	26.2885
GOTERM_MF_FAT	GO:0004920~interleukin-10 receptor activity	2	1.23457	0.0211464	IL10RB, IL10RA	139	2	12983	93.4029	0.999956	0.427012	26.2885
GOTERM_MF_FAT	GO:0019969~interleukin-10 binding	2	1.23457	0.0211464	IL10RB, IL10RA	139	2	12983	93.4029	0.999956	0.427012	26.2885
GOTERM_BP_FAT	GO:0007286~spermatid development	4	2.46914	0.0211973	BBS4, BBS2, ALMS1, TRIP13	149	54	13528	6.72533	1	0.23333	30.827
GOTERM_CC_FAT	GO:0044450~microtubule organizing center part	4	2.46914	0.0216752	BBS4, CETN2, CEP290, PCM1	137	56	12782	6.66423	0.997739	0.132095	25.1308
GOTERM_BP_FAT	GO:0043137~DNA replication, removal of RNA primer	2	1.23457	0.0217617	DNA2, FEN1	149	2	13528	90.7919	1	0.237519	31.51
GOTERM_BP_FAT	GO:0033567~DNA replication, Okazaki fragment processing	2	1.23457	0.0217617	DNA2, FEN1	149	2	13528	90.7919	1	0.237519	31.51
GOTERM_BP_FAT	GO:0046101~hypoxanthine biosynthetic process	2	1.23457	0.0217617	ADA, PRPS1	149	2	13528	90.7919	1	0.237519	31.51
GOTERM_BP_FAT	GO:0043123~positive regulation of I-kappaB kinase/NF-kappaB cascade	5	3.08642	0.0217689	CFLAR, RIPK1, FASLG, FADD, FLNA	149	97	13528	4.68	1	0.236326	31.5187
GOTERM_BP_FAT	GO:0001754~eye photoreceptor cell differentiation	3	1.85185	0.0217888	BBS4, CEP290, ALMS1	149	21	13528	12.9703	1	0.235266	31.5426
GOTERM_BP_FAT	GO:0001702~gastrulation with mouth forming second	3	1.85185	0.0217888	LRP6, ZBTB17, CTNNB1	149	21	13528	12.9703	1	0.235266	31.5426
GOTERM_BP_FAT	GO:0030182~neuron differentiation	11	6.79012	0.0221556	BBS4, S100B, NEDD4, NTRK1, WNT3A, CEP290, ALMS1, L1CAM, PAX3, WNT7A, VASP	149	438	13528	2.28016	1	0.237499	31.9829
GOTERM_BP_FAT	GO:0051048~negative regulation of secretion	4	2.46914	0.0222446	HRH3, PTGS1, ADA, IL10	149	55	13528	6.60305	1	0.237095	32.0893
GOTERM_BP_FAT	GO:0031589~cell-substrate adhesion	5	3.08642	0.0225079	DLC1, ITGB7, ITGB1, CTNNB1, FN1	149	98	13528	4.63224	1	0.238323	32.4032
GOTERM_MF_FAT	GO:0010843~promoter binding	4	2.46914	0.0226509	TAL1, JUN, TCF3, CTNNB1	139	57	12983	6.55459	0.999978	0.431952	27.889
GOTERM_BP_FAT	GO:0006461~protein complex assembly	12	7.40741	0.0228684	WNT2, JUP, SRP54, CREBBP, CAPZA1, TP63, FADD, CAT, KPNB1, GJB1, FLNA, CTNNB1	149	505	13528	2.15743	1	0.240433	32.8308
GOTERM_BP_FAT	GO:0070271~protein complex biogenesis	12	7.40741	0.0228684	WNT2, JUP, SRP54, CREBBP, CAPZA1, TP63, FADD, CAT, KPNB1, GJB1, FLNA, CTNNB1	149	505	13528	2.15743	1	0.240433	32.8308
GOTERM_BP_FAT	GO:0035108~limb morphogenesis	5	3.08642	0.0232621	WNT5A, LRP6, TP63, WNT7A, CTNNB1	149	99	13528	4.58545	1	0.242817	33.2948
GOTERM_BP_FAT	GO:0035107~appendage morphogenesis	5	3.08642	0.0232621	WNT5A, LRP6, TP63, WNT7A, CTNNB1	149	99	13528	4.58545	1	0.242817	33.2948
GOTERM_BP_FAT	GO:0042542~response to hydrogen peroxide	4	2.46914	0.0233197	DUSP1, JUN, CAT, ADA	149	56	13528	6.48514	1	0.242111	33.3625
GOTERM_BP_FAT	GO:0048771~tissue remodeling	4	2.46914	0.0233197	EPAS1, MMP14, DBH, CTNNB1	149	56	13528	6.48514	1	0.242111	33.3625
GOTERM_BP_FAT	GO:0043933~macromolecular complex subunit organization	15	9.25926	0.0236252	SRP54, CREBBP, CAPZA1, TP63, FADD, FLNA, GJB1, CTNNB1, WNT2, JUP, SMARCE1, CENPA, PLA2G2A, CAT, KPNB1	149	710	13528	1.91814	1	0.243656	33.7201
GOTERM_MF_FAT	GO:0019899~enzyme binding	12	7.40741	0.0236418	WNT2, JUP, ANAPC2, TAL1, ANK1, CYP1A1, EPAS1, NEDD4, CSTA, PAK1, FLNA, CTNNB1	139	523	12983	2.14309	0.999987	0.429395	28.9253
GOTERM_BP_FAT	GO:0035136~forelimb morphogenesis	3	1.85185	0.023798	LRP6, WNT7A, CTNNB1	149	22	13528	12.3807	1	0.24399	33.9216
GOTERM_BP_FAT	GO:0008633~activation of pro-apoptotic gene products	3	1.85185	0.023798	RIPK1, FASLG, FADD	149	22	13528	12.3807	1	0.24399	33.9216
GOTERM_BP_FAT	GO:0045861~negative regulation of proteolysis	3	1.85185	0.023798	CLN3, IL10, TIMP1	149	22	13528	12.3807	1	0.24399	33.9216
GOTERM_BP_FAT	GO:0007157~heterophilic cell adhesion	3	1.85185	0.023798	ITGAL, ITGA5, L1CAM	149	22	13528	12.3807	1	0.24399	33.9216
GOTERM_BP_FAT	GO:0006221~pyrimidine nucleotide biosynthetic process	3	1.85185	0.023798	TYMS, DPYD, PRPS1	149	22	13528	12.3807	1	0.24399	33.9216
GOTERM_BP_FAT	GO:0021766~hippocampus development	3	1.85185	0.023798	BBS4, BBS2, WNT3A	149	22	13528	12.3807	1	0.24399	33.9216
GOTERM_BP_FAT	GO:0001501~skeletal system development	9	5.55556	0.0240663	FGF6, WNT5A, MAPK14, MMP9, TP63, MMP14, WNT7A, MMP2, CTNNB1	149	319	13528	2.56153	1	0.245173	34.2333
GOTERM_BP_FAT	GO:0048515~spermatid differentiation	4	2.46914	0.0244227	BBS4, BBS2, ALMS1, TRIP13	149	57	13528	6.37136	1	0.247123	34.6453
GOTERM_BP_FAT	GO:0006917~induction of apoptosis	9	5.55556	0.0244625	DLC1, MUC2, CFLAR, APH1A, RIPK1, TP63, FASLG, FADD, ATM	149	320	13528	2.55352	1	0.246258	34.6911
GOTERM_CC_FAT	GO:0031256~leading edge membrane	3	1.85185	0.024569	ITGA5, ITGB1, VASP	137	23	12782	12.1695	0.999008	0.145442	28.0036
GOTERM_BP_FAT	GO:0006414~translational elongation	5	3.08642	0.0248161	RPL23, RPS29, RPL8, RPS12, RPS23	149	101	13528	4.49465	1	0.248154	35.0972
GOTERM_BP_FAT	GO:0012502~induction of programmed cell death	9	5.55556	0.0248632	DLC1, MUC2, CFLAR, APH1A, RIPK1, TP63, FASLG, FADD, ATM	149	321	13528	2.54557	1	0.247359	35.151
GOTERM_CC_FAT	GO:0005694~chromosome	11	6.79012	0.0250107	CHD9, TAL1, RAD21, CSNK2A1, SMARCE1, NEDD4, CENPA, JUN, CREBBP, PCNA, JUNB	137	460	12782	2.23107	0.999125	0.144848	28.433
GOTERM_BP_FAT	GO:0030900~forebrain development	6	3.7037	0.0257596	DLC1, BBS4, BBS2, SLC6A3, WNT3A, CTNNB1	149	152	13528	3.58389	1	0.253903	36.1688
GOTERM_BP_FAT	GO:0009156~ribonucleoside monophosphate biosynthetic process	3	1.85185	0.0258802	DPYD, ADA, PRPS1	149	23	13528	11.8424	1	0.25372	36.3046
GOTERM_BP_FAT	GO:0033059~cellular pigmentation	3	1.85185	0.0258802	BBS4, BBS2, ARL6	149	23	13528	11.8424	1	0.25372	36.3046
GOTERM_BP_FAT	GO:0007044~cell-substrate junction assembly	3	1.85185	0.0258802	DLC1, ITGA5, FN1	149	23	13528	11.8424	1	0.25372	36.3046
GOTERM_MF_FAT	GO:0042803~protein homodimerization activity	9	5.55556	0.0262055	S100B, MSH2, EEA1, DPYD, CAT, TCF3, FLNA, PRPS1, AXIN1	139	334	12983	2.51684	0.999996	0.447367	31.5427
GOTERM_BP_FAT	GO:0060173~limb development	5	3.08642	0.0264316	WNT5A, LRP6, TP63, WNT7A, CTNNB1	149	103	13528	4.40738	1	0.257196	36.9221
GOTERM_BP_FAT	GO:0048736~appendage development	5	3.08642	0.0264316	WNT5A, LRP6, TP63, WNT7A, CTNNB1	149	103	13528	4.40738	1	0.257196	36.9221
GOTERM_CC_FAT	GO:0043233~organelle lumen	29	17.9012	0.0264802	PDIA3, SETD1A, TIMP1, CTNNB1, TAL1, CSNK2A1, TCEA2, KPNB1, TCF3, FN1, P4HB, ANAPC2, NUP153, SRP54, EPAS1, YY1, CREBBP, EXOSC2, EXOSC1, DBH, ATM, JUNB, DNA2, SMARCE1, RPL23, PPBP, MAPK14, JUN, PCNA	137	1820	12782	1.48664	0.999425	0.14972	29.8446
GOTERM_BP_FAT	GO:0044271~nitrogen compound biosynthetic process	9	5.55556	0.0265122	TYMS, MSH2, SLC6A3, MTR, ATP8A2, DPYD, DBH, ADA, PRPS1	149	325	13528	2.51424	1	0.256662	37.0119
GOTERM_BP_FAT	GO:0009411~response to UV	4	2.46914	0.0267121	NEDD4, MSH2, CAT, FEN1	149	59	13528	6.15539	1	0.257132	37.2339
GOTERM_BP_FAT	GO:0001890~placenta development	4	2.46914	0.0278984	EPAS1, JUNB, ADA, ARNT	149	60	13528	6.0528	1	0.265773	38.537
GOTERM_BP_FAT	GO:0007612~learning	4	2.46914	0.0278984	CLN3, HRH3, JUN, DBH	149	60	13528	6.0528	1	0.265773	38.537
GOTERM_BP_FAT	GO:0007131~reciprocal meiotic recombination	3	1.85185	0.0280334	RAD21, ATM, TRIP13	149	24	13528	11.349	1	0.265655	38.6838
GOTERM_BP_FAT	GO:0042461~photoreceptor cell development	3	1.85185	0.0280334	BBS4, CEP290, ALMS1	149	24	13528	11.349	1	0.265655	38.6838
GOTERM_BP_FAT	GO:0001892~embryonic placenta development	3	1.85185	0.0280334	EPAS1, JUNB, ARNT	149	24	13528	11.349	1	0.265655	38.6838
GOTERM_BP_FAT	GO:0007166~cell surface receptor linked signal transduction	30	18.5185	0.0286516	WNT5A, FGF6, FGFR2, ITGAL, APH1A, WNT3A, KLRK1, TP63, L1CAM, ITGB1, CTNNB1, WNT2, CSNK2A1, HRH3, ITGB7, CEACAM1, AXIN1, DVL2, CLN3, FLNA, WNT7B, INVS, PPBP, ITGA5, MAPK14, JUN, NTRK1, LRP6, MTNR1B, WNT7A	149	1856	13528	1.46754	1	0.269472	39.3512
GOTERM_BP_FAT	GO:0031329~regulation of cellular catabolic process	4	2.46914	0.0291124	CLN3, IL10, ARNT, TIMP1	149	61	13528	5.95357	1	0.271965	39.8442
GOTERM_MF_FAT	GO:0043176~amine binding	5	3.08642	0.0297166	NEDD4, SLC6A3, MTR, CRP, FASN	139	110	12983	4.24559	0.999999	0.474344	34.9821
GOTERM_BP_FAT	GO:0043122~regulation of I-kappaB kinase/NF-kappaB cascade	5	3.08642	0.0298483	CFLAR, RIPK1, FASLG, FADD, FLNA	149	107	13528	4.24261	1	0.276621	40.6238
GOTERM_BP_FAT	GO:0009161~ribonucleoside monophosphate metabolic process	3	1.85185	0.030256	DPYD, ADA, PRPS1	149	25	13528	10.895	1	0.278611	41.0516
GOTERM_BP_FAT	GO:0046530~photoreceptor cell differentiation	3	1.85185	0.030256	BBS4, CEP290, ALMS1	149	25	13528	10.895	1	0.278611	41.0516
GOTERM_BP_FAT	GO:0006302~double-strand break repair	4	2.46914	0.030354	RAD21, MSH2, FEN1, TRIP13	149	62	13528	5.85754	1	0.278141	41.1539
GOTERM_CC_FAT	GO:0030016~myofibril	5	3.08642	0.0306686	JUP, ANK1, SVIL, MMP2, CTNNB1	137	111	12782	4.20267	0.999826	0.168265	33.728
GOTERM_MF_FAT	GO:0032139~dinucleotide insertion or deletion binding	2	1.23457	0.0315525	MSH2, PCNA	139	3	12983	62.2686	1	0.479917	36.7159
GOTERM_BP_FAT	GO:0001894~tissue homeostasis	4	2.46914	0.0316232	BBS4, MUC2, EPAS1, CTNNB1	149	63	13528	5.76457	1	0.286802	42.465
GOTERM_BP_FAT	GO:0043408~regulation of MAPKKK cascade	5	3.08642	0.0316503	RIPK1, PAK1, TIMP2, CTNNB1, AXIN1	149	109	13528	4.16477	1	0.285754	42.4927
GOTERM_CC_FAT	GO:0044449~contractile fiber part	5	3.08642	0.0324476	JUP, ANK1, SVIL, MMP2, CTNNB1	137	113	12782	4.12829	0.999896	0.173902	35.3166
GOTERM_BP_FAT	GO:0006610~ribosomal protein import into nucleus	2	1.23457	0.0324654	RPL23, KPNB1	149	3	13528	60.528	1	0.290752	43.3197
GOTERM_BP_FAT	GO:0060553~induction of necroptosis	2	1.23457	0.0324654	RIPK1, FASLG	149	3	13528	60.528	1	0.290752	43.3197
GOTERM_BP_FAT	GO:0006273~lagging strand elongation	2	1.23457	0.0324654	DNA2, FEN1	149	3	13528	60.528	1	0.290752	43.3197
GOTERM_BP_FAT	GO:0060544~regulation of necroptosis	2	1.23457	0.0324654	RIPK1, FASLG	149	3	13528	60.528	1	0.290752	43.3197
GOTERM_BP_FAT	GO:0060555~induction of necroptosis by extracellular signals	2	1.23457	0.0324654	RIPK1, FASLG	149	3	13528	60.528	1	0.290752	43.3197
GOTERM_BP_FAT	GO:0046121~deoxyribonucleoside catabolic process	2	1.23457	0.0324654	DPYD, ADA	149	3	13528	60.528	1	0.290752	43.3197
GOTERM_BP_FAT	GO:0060545~positive regulation of necroptosis	2	1.23457	0.0324654	RIPK1, FASLG	149	3	13528	60.528	1	0.290752	43.3197
GOTERM_BP_FAT	GO:0046100~hypoxanthine metabolic process	2	1.23457	0.0324654	ADA, PRPS1	149	3	13528	60.528	1	0.290752	43.3197
GOTERM_BP_FAT	GO:0035137~hindlimb morphogenesis	3	1.85185	0.0325462	LRP6, WNT7A, CTNNB1	149	26	13528	10.476	1	0.290109	43.4011
GOTERM_BP_FAT	GO:0009116~nucleoside metabolic process	4	2.46914	0.0329199	TYMP, DPYD, ADA, PRPS1	149	64	13528	5.6745	1	0.291686	43.776
GOTERM_BP_FAT	GO:0051235~maintenance of location	4	2.46914	0.0329199	BBS4, PDIA3, FLNA, IL10	149	64	13528	5.6745	1	0.291686	43.776
GOTERM_BP_FAT	GO:0006897~endocytosis	7	4.32099	0.0339553	CLN3, HOOK2, NEDD4, CRP, LRP6, EEA1, CLEC4M	149	220	13528	2.88883	1	0.298187	44.8026
GOTERM_BP_FAT	GO:0010324~membrane invagination	7	4.32099	0.0339553	CLN3, HOOK2, NEDD4, CRP, LRP6, EEA1, CLEC4M	149	220	13528	2.88883	1	0.298187	44.8026
GOTERM_CC_FAT	GO:0044451~nucleoplasm part	12	7.40741	0.034557	TAL1, SRP54, CSNK2A1, SMARCE1, EPAS1, JUN, YY1, SETD1A, CREBBP, TCEA2, TCF3, CTNNB1	137	555	12782	2.01728	0.999943	0.180881	37.1546
GOTERM_BP_FAT	GO:0032268~regulation of cellular protein metabolic process	11	6.79012	0.0354197	DLC1, ANAPC2, CLN3, JUN, RIPK1, IGF2BP2, PAK1, IL22, IL10, AXIN1, TIMP1	149	474	13528	2.10699	1	0.307718	46.2244
GOTERM_BP_FAT	GO:0009123~nucleoside monophosphate metabolic process	4	2.46914	0.0355954	TYMS, DPYD, ADA, PRPS1	149	66	13528	5.50254	1	0.307712	46.3927
GOTERM_BP_FAT	GO:0042592~homeostatic process	15	9.25926	0.0356754	BBS4, P4HB, CLN3, MUC2, PDIA3, EPAS1, CREBBP, ALMS1, DBH, MTTP, TIMP1, CTNNB1, TAL1, HRH3, JUN	149	751	13528	1.81342	1	0.307011	46.4691
GOTERM_BP_FAT	GO:0006575~cellular amino acid derivative metabolic process	6	3.7037	0.0357144	GSTA1, P4HB, CYP1A1, EPAS1, SLC6A3, DBH	149	166	13528	3.28164	1	0.306022	46.5063
GOTERM_BP_FAT	GO:0051052~regulation of DNA metabolic process	5	3.08642	0.0364302	DNA2, MSH2, JUN, PCNA, IL10	149	114	13528	3.9821	1	0.3099	47.1853
GOTERM_BP_FAT	GO:0001505~regulation of neurotransmitter levels	4	2.46914	0.0369741	CLN3, HRH3, DBH, WNT7A	149	67	13528	5.42041	1	0.312503	47.6958
GOTERM_BP_FAT	GO:0030888~regulation of B cell proliferation	3	1.85185	0.0373224	TCF3, ADA, IL10	149	28	13528	9.72771	1	0.313695	48.0203
GOTERM_MF_FAT	GO:0005198~structural molecule activity	13	8.02469	0.037538	MUC2, WNT3A, JUP, WNT2, WNT7B, ANK1, RPL23, RPS29, RPL8, RPS12, CSTA, RPS23, FN1	139	634	12983	1.9152	1	0.526535	42.0743
GOTERM_BP_FAT	GO:0030036~actin cytoskeleton organization	7	4.32099	0.0379434	DLC1, PFN2, CAPZA1, RHOU, ITGB1, VASP, FLNA	149	226	13528	2.81214	1	0.316782	48.594
GOTERM_CC_FAT	GO:0019898~extrinsic to membrane	11	6.79012	0.0380416	COG3, JUP, P4HB, CYP1A1, INVS, COG8, PTGS1, PLA2G2A, EEA1, CYP2E1, CTNNB1	137	494	12782	2.07751	0.999979	0.193974	40.0854
GOTERM_BP_FAT	GO:0022403~cell cycle phase	10	6.17284	0.0382202	ANAPC2, RAD21, KIF11, CETN2, TCF3, RHOU, GADD45A, ITGB1, ATM, TRIP13	149	414	13528	2.19304	1	0.317439	48.8478
GOTERM_BP_FAT	GO:0051656~establishment of organelle localization	4	2.46914	0.0398126	BBS4, BBS2, CENPA, ARL6	149	69	13528	5.2633	1	0.327135	50.2854
GOTERM_CC_FAT	GO:0016585~chromatin remodeling complex	4	2.46914	0.0398743	TAL1, KIF11, CSNK2A1, SMARCE1	137	71	12782	5.2563	0.999988	0.198929	41.5756
GOTERM_CC_FAT	GO:0043292~contractile fiber	5	3.08642	0.0401598	JUP, ANK1, SVIL, MMP2, CTNNB1	137	121	12782	3.85534	0.999989	0.196783	41.8046
GOTERM_BP_FAT	GO:0048568~embryonic organ development	6	3.7037	0.0406293	EPAS1, WNT3A, CEP290, JUNB, ADA, ARNT	149	172	13528	3.16716	1	0.33139	51.0078
GOTERM_BP_FAT	GO:0043066~negative regulation of apoptosis	9	5.55556	0.0407956	CLN3, CFLAR, MSH2, NTRK1, TP63, CAT, ATM, ADA, IL10	149	354	13528	2.30827	1	0.331215	51.1537
GOTERM_MF_FAT	GO:0017108~5'-flap endonuclease activity	2	1.23457	0.0418488	DNA2, FEN1	139	4	12983	46.7014	1	0.551562	45.6688
GOTERM_MF_FAT	GO:0004312~fatty-acid synthase activity	2	1.23457	0.0418488	OLAH, FASN	139	4	12983	46.7014	1	0.551562	45.6688
GOTERM_CC_FAT	GO:0031514~motile secondary cilium	2	1.23457	0.0418902	BBS4, BBS2	137	4	12782	46.6496	0.999993	0.201053	43.1752
GOTERM_CC_FAT	GO:0030877~beta-catenin destruction complex	2	1.23457	0.0418902	CTNNB1, AXIN1	137	4	12782	46.6496	0.999993	0.201053	43.1752
GOTERM_BP_FAT	GO:0051259~protein oligomerization	6	3.7037	0.042198	JUP, TP63, FADD, CAT, GJB1, CTNNB1	149	174	13528	3.13076	1	0.339285	52.3678
GOTERM_MF_FAT	GO:0008092~cytoskeletal protein binding	11	6.79012	0.0424456	JUP, BBS4, HOOK2, PFN2, ANK1, S100B, SVIL, CAPZA1, CEP290, VASP, FLNA	139	504	12983	2.03855	1	0.542682	46.1497
GOTERM_MF_FAT	GO:0032813~tumor necrosis factor receptor superfamily binding	3	1.85185	0.0426673	RIPK1, FASLG, FADD	139	31	12983	9.03899	1	0.531127	46.3274
GOTERM_BP_FAT	GO:0060295~regulation of cilium movement involved in ciliary motility	2	1.23457	0.0430529	BBS4, BBS2	149	4	13528	45.396	1	0.343611	53.0938
GOTERM_BP_FAT	GO:0046548~retinal rod cell development	2	1.23457	0.0430529	BBS4, ALMS1	149	4	13528	45.396	1	0.343611	53.0938
GOTERM_BP_FAT	GO:0043589~skin morphogenesis	2	1.23457	0.0430529	TP63, WNT7A	149	4	13528	45.396	1	0.343611	53.0938
GOTERM_BP_FAT	GO:0009129~pyrimidine nucleoside monophosphate metabolic process	2	1.23457	0.0430529	TYMS, DPYD	149	4	13528	45.396	1	0.343611	53.0938
GOTERM_BP_FAT	GO:0010940~positive regulation of necrotic cell death	2	1.23457	0.0430529	RIPK1, FASLG	149	4	13528	45.396	1	0.343611	53.0938
GOTERM_BP_FAT	GO:0042420~dopamine catabolic process	2	1.23457	0.0430529	SLC6A3, DBH	149	4	13528	45.396	1	0.343611	53.0938
GOTERM_BP_FAT	GO:0051045~negative regulation of membrane protein ectodomain proteolysis	2	1.23457	0.0430529	IL10, TIMP1	149	4	13528	45.396	1	0.343611	53.0938
GOTERM_BP_FAT	GO:0060296~regulation of cilium beat frequency involved in ciliary motility	2	1.23457	0.0430529	BBS4, BBS2	149	4	13528	45.396	1	0.343611	53.0938
GOTERM_BP_FAT	GO:0043619~regulation of transcription from RNA polymerase II promoter in response to oxidative stress	2	1.23457	0.0430529	EPAS1, ARNT	149	4	13528	45.396	1	0.343611	53.0938
GOTERM_BP_FAT	GO:0009130~pyrimidine nucleoside monophosphate biosynthetic process	2	1.23457	0.0430529	TYMS, DPYD	149	4	13528	45.396	1	0.343611	53.0938
GOTERM_BP_FAT	GO:0043069~negative regulation of programmed cell death	9	5.55556	0.043693	CLN3, CFLAR, MSH2, NTRK1, TP63, CAT, ATM, ADA, IL10	149	359	13528	2.27612	1	0.346477	53.6306
GOTERM_BP_FAT	GO:0060548~negative regulation of cell death	9	5.55556	0.0442884	CLN3, CFLAR, MSH2, NTRK1, TP63, CAT, ATM, ADA, IL10	149	360	13528	2.2698	1	0.349018	54.1248
GOTERM_BP_FAT	GO:0019932~second-messenger-mediated signaling	7	4.32099	0.0444678	TYMS, HRH3, MTNR1B, PCNA, ALMS1, FEN1, FLNA	149	235	13528	2.70444	1	0.348859	54.2727
GOTERM_BP_FAT	GO:0043112~receptor metabolic process	3	1.85185	0.0449514	NEDD4, FLNA, IL10	149	31	13528	8.78632	1	0.350645	54.6692
GOTERM_BP_FAT	GO:0021761~limbic system development	3	1.85185	0.0476119	BBS4, BBS2, WNT3A	149	32	13528	8.51174	1	0.366081	56.7931
GOTERM_BP_FAT	GO:0048863~stem cell differentiation	3	1.85185	0.0476119	SOX10, CREBBP, PLA2G2A	149	32	13528	8.51174	1	0.366081	56.7931
GOTERM_BP_FAT	GO:0032269~negative regulation of cellular protein metabolic process	6	3.7037	0.0477637	ANAPC2, CLN3, JUN, IGF2BP2, IL10, TIMP1	149	180	13528	3.0264	1	0.365683	56.9114
GOTERM_MF_FAT	GO:0046906~tetrapyrrole binding	5	3.08642	0.0486954	CYP1A1, PTGS1, MTR, CYP2E1, CAT	139	129	12983	3.62027	1	0.566636	50.954
GOTERM_BP_FAT	GO:0000302~response to reactive oxygen species	4	2.46914	0.0489687	DUSP1, JUN, CAT, ADA	149	75	13528	4.84224	1	0.371759	57.8399
GOTERM_BP_FAT	GO:0030029~actin filament-based process	7	4.32099	0.0491855	DLC1, PFN2, CAPZA1, RHOU, ITGB1, VASP, FLNA	149	241	13528	2.63711	1	0.371739	58.0048
GOTERM_CC_FAT	GO:0044433~cytoplasmic vesicle part	6	3.7037	0.0494515	WNT2, CLN3, PPBP, DBH, TIMP1, FN1	137	187	12782	2.99356	0.999999	0.229792	48.8212
GOTERM_CC_FAT	GO:0030054~cell junction	11	6.79012	0.0496891	WNT2, DLC1, JUP, ITGA5, TMEM53, PAK1, RHOU, ITGB1, GJB1, VASP, CTNNB1	137	518	12782	1.98126	0.999999	0.227104	48.9899
GOTERM_CC_FAT	GO:0005576~extracellular region	30	18.5185	0.0501177	WNT5A, FGF6, FGFR2, MMP9, WNT3A, CRP, FASLG, TIMP2, MMP2, IL10, ADA, TIMP1, WNT2, CEACAM1, FN1, MUC1, P4HB, MUC2, MUC7, DBH, MMP14, IL22, CSN1S1, FLNA, CLEC4M, WNT7B, PPBP, PLA2G2A, AGR2, WNT7A	137	2010	12782	1.39253	0.999999	0.225277	49.2929
GOTERM_BP_FAT	GO:0051650~establishment of vesicle localization	3	1.85185	0.0503284	BBS4, BBS2, ARL6	149	33	13528	8.25381	1	0.377313	58.8648
GOTERM_BP_FAT	GO:0000278~mitotic cell cycle	9	5.55556	0.0505393	ANAPC2, RAD21, KIF11, CENPA, CETN2, TCF3, RHOU, GADD45A, ITGB1	149	370	13528	2.20845	1	0.377235	59.0217
GOTERM_MF_FAT	GO:0032135~DNA insertion or deletion binding	2	1.23457	0.0520364	MSH2, PCNA	139	5	12983	37.3612	1	0.578628	53.3557
GOTERM_CC_FAT	GO:0002102~podosome	2	1.23457	0.0520877	SVIL, RHOU	137	5	12782	37.3197	1	0.22964	50.6644
GOTERM_CC_FAT	GO:0031264~death-inducing signaling complex	2	1.23457	0.0520877	RIPK1, FADD	137	5	12782	37.3197	1	0.22964	50.6644
GOTERM_BP_FAT	GO:0046700~heterocycle catabolic process	4	2.46914	0.0522303	CYP1A1, DPYD, DBH, ADA	149	77	13528	4.71646	1	0.385931	60.2592
GOTERM_BP_FAT	GO:0034311~diol metabolic process	3	1.85185	0.0530996	EPAS1, SLC6A3, DBH	149	34	13528	8.01105	1	0.38967	60.8816
GOTERM_BP_FAT	GO:0009712~catechol metabolic process	3	1.85185	0.0530996	EPAS1, SLC6A3, DBH	149	34	13528	8.01105	1	0.38967	60.8816
GOTERM_BP_FAT	GO:0006584~catecholamine metabolic process	3	1.85185	0.0530996	EPAS1, SLC6A3, DBH	149	34	13528	8.01105	1	0.38967	60.8816
GOTERM_BP_FAT	GO:0006271~DNA strand elongation during DNA replication	2	1.23457	0.0535252	DNA2, FEN1	149	5	13528	36.3168	1	0.39079	61.183
GOTERM_BP_FAT	GO:0010939~regulation of necrotic cell death	2	1.23457	0.0535252	RIPK1, FASLG	149	5	13528	36.3168	1	0.39079	61.183
GOTERM_BP_FAT	GO:0070265~necrotic cell death	2	1.23457	0.0535252	FASLG, FADD	149	5	13528	36.3168	1	0.39079	61.183
GOTERM_BP_FAT	GO:0042424~catecholamine catabolic process	2	1.23457	0.0535252	SLC6A3, DBH	149	5	13528	36.3168	1	0.39079	61.183
GOTERM_BP_FAT	GO:0034313~diol catabolic process	2	1.23457	0.0535252	SLC6A3, DBH	149	5	13528	36.3168	1	0.39079	61.183
GOTERM_BP_FAT	GO:0032465~regulation of cytokinesis	2	1.23457	0.0535252	BBS4, CETN2	149	5	13528	36.3168	1	0.39079	61.183
GOTERM_BP_FAT	GO:0060632~regulation of microtubule-based movement	2	1.23457	0.0535252	BBS4, BBS2	149	5	13528	36.3168	1	0.39079	61.183
GOTERM_BP_FAT	GO:0019614~catechol catabolic process	2	1.23457	0.0535252	SLC6A3, DBH	149	5	13528	36.3168	1	0.39079	61.183
GOTERM_BP_FAT	GO:0009165~nucleotide biosynthetic process	6	3.7037	0.0535824	TYMS, MSH2, ATP8A2, DPYD, ADA, PRPS1	149	186	13528	2.92877	1	0.389771	61.2233
GOTERM_BP_FAT	GO:0051384~response to glucocorticoid stimulus	4	2.46914	0.0538997	DUSP1, PTGS1, JUNB, IL10	149	78	13528	4.656	1	0.390258	61.4463
GOTERM_CC_FAT	GO:0044427~chromosomal part	9	5.55556	0.0539409	CHD9, TAL1, CSNK2A1, NEDD4, CENPA, JUN, CREBBP, PCNA, JUNB	137	386	12782	2.17537	1	0.233391	51.9233
GOTERM_MF_FAT	GO:0003700~transcription factor activity	17	10.4938	0.0542154	SOX10, LMO1, EPAS1, YY1, CREBBP, TP63, PAX3, ZBTB17, AHR, JUNB, ARNT, HIC1, ATF2, CTNNB1, TAL1, JUN, TCF3	139	975	12983	1.62856	1	0.581638	54.8626
GOTERM_CC_FAT	GO:0031981~nuclear lumen	23	14.1975	0.0545366	ANAPC2, NUP153, SRP54, EPAS1, YY1, CREBBP, SETD1A, EXOSC2, EXOSC1, JUNB, ATM, CTNNB1, TAL1, DNA2, CSNK2A1, SMARCE1, RPL23, MAPK14, JUN, PCNA, TCEA2, TCF3, KPNB1	137	1450	12782	1.47992	1	0.232212	52.3216
GOTERM_CC_FAT	GO:0022626~cytosolic ribosome	4	2.46914	0.0551946	RPS29, RPL8, RPS12, RPS23	137	81	12782	4.60737	1	0.231307	52.758
GOTERM_BP_FAT	GO:0034097~response to cytokine stimulus	4	2.46914	0.0555945	JUN, RIPK1, JUNB, CTNNB1	149	79	13528	4.59706	1	0.398585	62.6172
GOTERM_MF_FAT	GO:0005518~collagen binding	3	1.85185	0.0558678	MMP9, PAK1, FN1	139	36	12983	7.78357	1	0.580946	55.9751
GOTERM_BP_FAT	GO:0018958~phenol metabolic process	3	1.85185	0.0559238	EPAS1, SLC6A3, DBH	149	35	13528	7.78217	1	0.399094	62.8409
GOTERM_BP_FAT	GO:0046907~intracellular transport	13	8.02469	0.0565549	BBS4, SRP54, PDIA3, EEA1, FLNA, CLEC4M, COG3, HOOK2, RPL23, NEDD4, JUN, PCNA, KPNB1	149	657	13528	1.79649	1	0.401288	63.2659
GOTERM_BP_FAT	GO:0042770~DNA damage response, signal transduction	4	2.46914	0.0573146	MSH2, MAPK14, TP63, ATM	149	80	13528	4.5396	1	0.404171	63.7714
GOTERM_MF_FAT	GO:0043565~sequence-specific DNA binding	12	7.40741	0.0586047	SOX10, TAL1, EPAS1, MSH2, JUN, TP63, PAX3, TCF3, JUNB, ARNT, CTNNB1, ATF2	139	607	12983	1.84651	1	0.587336	57.7617
GOTERM_BP_FAT	GO:0010605~negative regulation of macromolecule metabolic process	14	8.64198	0.0588615	ANAPC2, CLN3, MSH2, TP63, IGF2BP2, PAX3, FLNA, IL10, TIMP1, CTNNB1, SMARCE1, NEDD4, JUN, WWP1	149	734	13528	1.73173	1	0.411334	64.7806
GOTERM_BP_FAT	GO:0032583~regulation of gene-specific transcription	5	3.08642	0.0594981	TAL1, TCF3, IL10, ARNT, CTNNB1	149	134	13528	3.38776	1	0.413443	65.1881
GOTERM_CC_FAT	GO:0031252~cell leading edge	5	3.08642	0.0597965	S100B, ITGA5, ITGB1, VASP, CTNNB1	137	138	12782	3.38041	1	0.244974	55.7084
GOTERM_BP_FAT	GO:0040012~regulation of locomotion	6	3.7037	0.0597969	DLC1, BBS4, MUC2, BBS2, MMP9, ADA	149	192	13528	2.83725	1	0.413708	65.3779
GOTERM_BP_FAT	GO:0065003~macromolecular complex assembly	13	8.02469	0.0608407	SRP54, CREBBP, CAPZA1, TP63, FADD, FLNA, GJB1, CTNNB1, JUP, WNT2, CENPA, CAT, KPNB1	149	665	13528	1.77488	1	0.417965	66.0332
GOTERM_BP_FAT	GO:0051270~regulation of cell motion	6	3.7037	0.0608711	DLC1, BBS4, MUC2, BBS2, MMP9, ADA	149	193	13528	2.82255	1	0.416779	66.0521
GOTERM_BP_FAT	GO:0034404~nucleobase, nucleoside and nucleotide biosynthetic process	6	3.7037	0.0608711	TYMS, MSH2, ATP8A2, DPYD, ADA, PRPS1	149	193	13528	2.82255	1	0.416779	66.0521
GOTERM_BP_FAT	GO:0034654~nucleobase, nucleoside, nucleotide and nucleic acid biosynthetic process	6	3.7037	0.0608711	TYMS, MSH2, ATP8A2, DPYD, ADA, PRPS1	149	193	13528	2.82255	1	0.416779	66.0521
GOTERM_CC_FAT	GO:0005615~extracellular space	13	8.02469	0.0610889	FGF6, WNT5A, WNT3A, MMP9, CRP, FASLG, MMP2, IL22, IL10, ADA, PPBP, PLA2G2A, FN1	137	685	12782	1.77064	1	0.246208	56.5058
GOTERM_BP_FAT	GO:0051648~vesicle localization	3	1.85185	0.0617256	BBS4, BBS2, ARL6	149	37	13528	7.36151	1	0.419971	66.5796
GOTERM_CC_FAT	GO:0019717~synaptosome	4	2.46914	0.062002	HRH3, ITGA5, SLC6A3, ITGB1	137	85	12782	4.39055	1	0.246062	57.0611
GOTERM_MF_FAT	GO:0048256~flap endonuclease activity	2	1.23457	0.0621165	DNA2, FEN1	139	6	12983	31.1343	1	0.598045	59.9555
GOTERM_MF_FAT	GO:0008312~7S RNA binding	2	1.23457	0.0621165	SRP54, EXOSC2	139	6	12983	31.1343	1	0.598045	59.9555
GOTERM_MF_FAT	GO:0070411~I-SMAD binding	2	1.23457	0.0621165	CTNNB1, AXIN1	139	6	12983	31.1343	1	0.598045	59.9555
GOTERM_MF_FAT	GO:0032405~MutLalpha complex binding	2	1.23457	0.0621165	MSH2, PCNA	139	6	12983	31.1343	1	0.598045	59.9555
GOTERM_MF_FAT	GO:0043425~bHLH transcription factor binding	2	1.23457	0.0621165	CREBBP, TCF3	139	6	12983	31.1343	1	0.598045	59.9555
GOTERM_BP_FAT	GO:0051493~regulation of cytoskeleton organization	5	3.08642	0.0621498	WNT2, DLC1, PFN2, CAPZA1, CTNNB1	149	136	13528	3.33794	1	0.420864	66.8385
GOTERM_CC_FAT	GO:0000785~chromatin	6	3.7037	0.0624202	CHD9, CSNK2A1, NEDD4, CENPA, JUN, JUNB	137	200	12782	2.79898	1	0.244193	57.3133
GOTERM_BP_FAT	GO:0014061~regulation of norepinephrine secretion	2	1.23457	0.0638837	HRH3, PTGS1	149	6	13528	30.264	1	0.428563	67.8776
GOTERM_BP_FAT	GO:0022616~DNA strand elongation	2	1.23457	0.0638837	DNA2, FEN1	149	6	13528	30.264	1	0.428563	67.8776
GOTERM_BP_FAT	GO:0042415~norepinephrine metabolic process	2	1.23457	0.0638837	EPAS1, DBH	149	6	13528	30.264	1	0.428563	67.8776
GOTERM_BP_FAT	GO:0046777~protein amino acid autophosphorylation	4	2.46914	0.0662872	WNT2, CSNK2A1, RIPK1, PAK1	149	85	13528	4.27256	1	0.439513	69.2671
GOTERM_BP_FAT	GO:0031960~response to corticosteroid stimulus	4	2.46914	0.0662872	DUSP1, PTGS1, JUNB, IL10	149	85	13528	4.27256	1	0.439513	69.2671
GOTERM_CC_FAT	GO:0045121~membrane raft	5	3.08642	0.0662881	WNT2, DLC1, CLN3, FASLG, FADD	137	143	12782	3.26221	1	0.254234	59.5815
GOTERM_CC_FAT	GO:0022627~cytosolic small ribosomal subunit	3	1.85185	0.0674283	RPS29, RPS12, RPS23	137	40	12782	6.99745	1	0.254757	60.2286
GOTERM_CC_FAT	GO:0015629~actin cytoskeleton	7	4.32099	0.0675404	JUP, PFN2, SVIL, CAPZA1, RHOU, VASP, FLNA	137	269	12782	2.42786	1	0.251852	60.2917
GOTERM_BP_FAT	GO:0009952~anterior/posterior pattern formation	5	3.08642	0.0676877	YY1, WNT3A, LRP6, ATM, CTNNB1	149	140	13528	3.24257	1	0.445199	70.0506
GOTERM_BP_FAT	GO:0051781~positive regulation of cell division	3	1.85185	0.0677224	FGF6, PPBP, CAT	149	39	13528	6.984	1	0.444008	70.0697
GOTERM_BP_FAT	GO:0007613~memory	3	1.85185	0.0677224	HRH3, ITGA5, DBH	149	39	13528	6.984	1	0.444008	70.0697
GOTERM_BP_FAT	GO:0006606~protein import into nucleus	4	2.46914	0.0681547	RPL23, PDIA3, JUN, KPNB1	149	86	13528	4.22288	1	0.444803	70.3076
GOTERM_BP_FAT	GO:0007276~gamete generation	9	5.55556	0.0685847	BBS4, BBS2, MSH2, CETN2, ALMS1, ITGB1, ATM, TRIP13, AXIN1	149	395	13528	2.06868	1	0.44558	70.5424
GOTERM_BP_FAT	GO:0043193~positive regulation of gene-specific transcription	4	2.46914	0.0700461	TCF3, IL10, ARNT, CTNNB1	149	87	13528	4.17434	1	0.451401	71.3275
GOTERM_CC_FAT	GO:0031093~platelet alpha granule lumen	3	1.85185	0.0704066	PPBP, TIMP1, FN1	137	41	12782	6.82678	1	0.25805	61.8739
GOTERM_BP_FAT	GO:0006953~acute-phase response	3	1.85185	0.0707904	CRP, IL22, FN1	149	40	13528	6.8094	1	0.453663	71.7197
GOTERM_BP_FAT	GO:0051170~nuclear import	4	2.46914	0.0719611	RPL23, PDIA3, JUN, KPNB1	149	88	13528	4.12691	1	0.457946	72.3264
GOTERM_CC_FAT	GO:0034451~centriolar satellite	2	1.23457	0.0721605	BBS4, PCM1	137	7	12782	26.6569	1	0.260482	62.8131
GOTERM_CC_FAT	GO:0005667~transcription factor complex	6	3.7037	0.0735882	EPAS1, JUN, YY1, CREBBP, TCF3, CTNNB1	137	210	12782	2.66569	1	0.261816	63.5618
GOTERM_BP_FAT	GO:0034329~cell junction assembly	3	1.85185	0.073903	DLC1, ITGA5, FN1	149	41	13528	6.64331	1	0.465812	73.3058
GOTERM_BP_FAT	GO:0017085~response to insecticide	2	1.23457	0.0741297	TYMS, CYP1A1	149	7	13528	25.9406	1	0.465519	73.4179
GOTERM_BP_FAT	GO:0009164~nucleoside catabolic process	2	1.23457	0.0741297	DPYD, ADA	149	7	13528	25.9406	1	0.465519	73.4179
GOTERM_BP_FAT	GO:0009719~response to endogenous stimulus	9	5.55556	0.0767903	WNT2, DUSP1, MSH2, PTGS1, MMP14, DBH, JUNB, IL10, CTNNB1	149	405	13528	2.0176	1	0.476514	74.7018
GOTERM_BP_FAT	GO:0007127~meiosis I	3	1.85185	0.0770589	RAD21, ATM, TRIP13	149	42	13528	6.48514	1	0.476383	74.8282
GOTERM_BP_FAT	GO:0033189~response to vitamin A	3	1.85185	0.0770589	MUC1, DUSP1, CYP1A1	149	42	13528	6.48514	1	0.476383	74.8282
GOTERM_BP_FAT	GO:0045184~establishment of protein localization	14	8.64198	0.0785262	SRP54, NUP153, PDIA3, FLNA, MTTP, COG3, HOOK2, RPL23, NEDD4, COG8, JUN, PCNA, CEP290, KPNB1	149	769	13528	1.65291	1	0.481695	75.5078
GOTERM_BP_FAT	GO:0048666~neuron development	8	4.93827	0.0788892	BBS4, S100B, NEDD4, WNT3A, CEP290, ALMS1, L1CAM, VASP	149	339	13528	2.14258	1	0.481973	75.6732
GOTERM_CC_FAT	GO:0044445~cytosolic part	5	3.08642	0.0790123	RPS29, RPL8, RPS12, RPS23, CTNNB1	137	152	12782	3.06905	1	0.275504	66.281
GOTERM_CC_FAT	GO:0005887~integral to plasma membrane	19	11.7284	0.0794127	MUC1, ITGAL, APH1A, SLC6A3, ICAM3, KLRK1, FASLG, MMP14, ITGB1, CLEC4M, HRH3, ITGA5, IL10RB, NTRK1, ITGB7, MTNR1B, CEACAM6, ABCC1, CEACAM1	137	1188	12782	1.49216	1	0.273475	66.4742
GOTERM_CC_FAT	GO:0044441~cilium part	3	1.85185	0.0795908	BBS4, BBS2, BBS9	137	44	12782	6.36131	1	0.270825	66.5597
GOTERM_BP_FAT	GO:0051640~organelle localization	4	2.46914	0.0798528	BBS4, BBS2, CENPA, ARL6	149	92	13528	3.94748	1	0.484934	76.1073
GOTERM_BP_FAT	GO:0034599~cellular response to oxidative stress	3	1.85185	0.0802568	EPAS1, CAT, ARNT	149	43	13528	6.33432	1	0.48538	76.2871
GOTERM_BP_FAT	GO:0030218~erythrocyte differentiation	3	1.85185	0.0802568	TAL1, EPAS1, TIMP1	149	43	13528	6.33432	1	0.48538	76.2871
GOTERM_BP_FAT	GO:0006641~triglyceride metabolic process	3	1.85185	0.0802568	ALMS1, CAT, MTTP	149	43	13528	6.33432	1	0.48538	76.2871
GOTERM_BP_FAT	GO:0030099~myeloid cell differentiation	4	2.46914	0.0818824	TAL1, EPAS1, MMP9, TIMP1	149	93	13528	3.90503	1	0.491201	76.9979
GOTERM_MF_FAT	GO:0032404~mismatch repair complex binding	2	1.23457	0.0819584	MSH2, PCNA	139	8	12983	23.3507	1	0.692589	70.4868
GOTERM_MF_FAT	GO:0016888~endodeoxyribonuclease activity, producing 5'-phosphomonoesters	2	1.23457	0.0819584	DNA2, FEN1	139	8	12983	23.3507	1	0.692589	70.4868
GOTERM_CC_FAT	GO:0032391~photoreceptor connecting cilium	2	1.23457	0.0820381	CETN2, CEP290	137	8	12782	23.3248	1	0.274994	67.7152
GOTERM_BP_FAT	GO:0007155~cell adhesion	13	8.02469	0.0821229	FGF6, DLC1, ITGAL, ICAM3, L1CAM, ITGB1, CLEC4M, CTNNB1, JUP, ITGA5, ITGB7, CEACAM1, FN1	149	700	13528	1.68614	1	0.490903	77.1013
GOTERM_BP_FAT	GO:0022610~biological adhesion	13	8.02469	0.0827926	FGF6, DLC1, ITGAL, ICAM3, L1CAM, ITGB1, CLEC4M, CTNNB1, JUP, ITGA5, ITGB7, CEACAM1, FN1	149	701	13528	1.68373	1	0.492474	77.387
GOTERM_BP_FAT	GO:0002902~regulation of B cell apoptosis	2	1.23457	0.0842642	ADA, IL10	149	8	13528	22.698	1	0.49748	78.003
GOTERM_BP_FAT	GO:0009120~deoxyribonucleoside metabolic process	2	1.23457	0.0842642	DPYD, ADA	149	8	13528	22.698	1	0.49748	78.003
GOTERM_BP_FAT	GO:0051953~negative regulation of amine transport	2	1.23457	0.0842642	HRH3, PTGS1	149	8	13528	22.698	1	0.49748	78.003
GOTERM_CC_FAT	GO:0030017~sarcomere	4	2.46914	0.0866253	JUP, ANK1, MMP2, CTNNB1	137	98	12782	3.80813	1	0.285275	69.7822
GOTERM_BP_FAT	GO:0006605~protein targeting	6	3.7037	0.0872532	SRP54, RPL23, PDIA3, NEDD4, JUN, KPNB1	149	215	13528	2.53373	1	0.508804	79.206
GOTERM_BP_FAT	GO:0045596~negative regulation of cell differentiation	6	3.7037	0.0885754	CRP, CREBBP, PLA2G2A, TP63, ITGB1, CTNNB1	149	216	13528	2.522	1	0.512961	79.7182
GOTERM_BP_FAT	GO:0033043~regulation of organelle organization	6	3.7037	0.0899082	WNT2, DLC1, PFN2, CAPZA1, ATM, CTNNB1	149	217	13528	2.51038	1	0.517103	80.2223
GOTERM_BP_FAT	GO:0021543~pallium development	3	1.85185	0.0900896	BBS4, BBS2, WNT3A	149	46	13528	5.92121	1	0.516497	80.2901
GOTERM_MF_FAT	GO:0003756~protein disulfide isomerase activity	2	1.23457	0.0917226	P4HB, PDIA3	139	9	12983	20.7562	1	0.724496	74.6635
GOTERM_MF_FAT	GO:0016864~intramolecular oxidoreductase activity, transposing S-S bonds	2	1.23457	0.0917226	P4HB, PDIA3	139	9	12983	20.7562	1	0.724496	74.6635
GOTERM_CC_FAT	GO:0031226~intrinsic to plasma membrane	19	11.7284	0.0935148	MUC1, ITGAL, APH1A, SLC6A3, ICAM3, KLRK1, FASLG, MMP14, ITGB1, CLEC4M, HRH3, ITGA5, IL10RB, NTRK1, ITGB7, MTNR1B, CEACAM6, ABCC1, CEACAM1	137	1215	12782	1.459	1	0.30172	72.6579
GOTERM_BP_FAT	GO:0009113~purine base biosynthetic process	2	1.23457	0.0942885	ADA, PRPS1	149	9	13528	20.176	1	0.532048	81.7975
GOTERM_BP_FAT	GO:0021756~striatum development	2	1.23457	0.0942885	BBS4, BBS2	149	9	13528	20.176	1	0.532048	81.7975
GOTERM_BP_FAT	GO:0042987~amyloid precursor protein catabolic process	2	1.23457	0.0942885	CLN3, APH1A	149	9	13528	20.176	1	0.532048	81.7975
GOTERM_BP_FAT	GO:0048585~negative regulation of response to stimulus	4	2.46914	0.0966984	CLN3, SLC6A3, ADA, IL10	149	100	13528	3.63168	1	0.54015	82.613
GOTERM_BP_FAT	GO:0035282~segmentation	3	1.85185	0.0968317	DVL2, WNT3A, ATM	149	48	13528	5.6745	1	0.539313	82.6571
GOTERM_BP_FAT	GO:0000077~DNA damage checkpoint	3	1.85185	0.0968317	MSH2, MAPK14, ATM	149	48	13528	5.6745	1	0.539313	82.6571
GOTERM_BP_FAT	GO:0032101~regulation of response to external stimulus	5	3.08642	0.0972528	CLN3, SLC6A3, PLA2G2A, ADA, IL10	149	159	13528	2.85509	1	0.539594	82.7956
GOTERM_MF_FAT	GO:0003684~damaged DNA binding	3	1.85185	0.0988128	MSH2, TP63, FEN1	139	50	12983	5.60417	1	0.742166	77.3444
