# Supplementary material for: Identification of New Candidate Genes and Chemicals Related to Esophageal Cancer Using a Hybrid Interaction Network of Chemicals and Proteins
Source: PLoS One. 2015 Jun 9;10(6):e0129474. doi: 10.1371/journal.pone.0129474 (PMC4461353; doi:10.1371/journal.pone.0129474)
Supplement: S5 Table — (XLSX) [file pone.0129474.s006.xlsx]

## Sheet: S4
S5 Table. The enrichment score, i.e. -log10(p value), of three gene sets: known esophageal cancer related genes, shortest path predicted genes and RWR predicted genes using DAVID
GO/KEGG	Known esophageal cancer related genes	RWR predicted genes	Shortest path predicted genes
hsa05200:Pathways in cancer	10.9158	36.0699	6.88817
hsa05210:Colorectal cancer	9.97135	9.21571	1.12117
hsa05217:Basal cell carcinoma	7.67694	17.373	4.14882
hsa04310:Wnt signaling pathway	6.19088	25.8135	3.91592
hsa04916:Melanogenesis	4.60863	10.4266	2.57976
hsa05218:Melanoma	3.39308	4.99758	0
hsa05219:Bladder cancer	3.29206	6.0616	0
hsa05213:Endometrial cancer	2.93714	4.15757	0
hsa05223:Non-small cell lung cancer	2.87537	1.79537	0
hsa05216:Thyroid cancer	2.66806	1.23557	0
hsa05212:Pancreatic cancer	2.41454	6.21837	0
hsa05220:Chronic myeloid leukemia	2.35069	4.65981	0
hsa04520:Adherens junction	2.30975	1.61054	0
hsa05222:Small cell lung cancer	1.40149	6.38304	0
hsa05215:Prostate cancer	1.33874	8.62985	0
hsa00590:Arachidonic acid metabolism	1.04257	0	0
GO:0016055~Wnt receptor signaling pathway	4.60122	30.056	5.71265
GO:0045736~negative regulation of cyclin-dependent protein kinase activity	3.96139	0	0
GO:0045786~negative regulation of cell cycle	3.1051	4.03266	0
GO:0042981~regulation of apoptosis	3.10174	19.4007	3.32211
GO:0043067~regulation of programmed cell death	3.05402	19.5573	3.26758
GO:0010941~regulation of cell death	3.03631	19.9231	3.24736
GO:0048545~response to steroid hormone stimulus	2.77399	9.82533	1.72194
GO:0043627~response to estrogen stimulus	2.60264	7.53191	0
GO:0006984~ER-nuclear signaling pathway	2.43087	0	0
GO:0045859~regulation of protein kinase activity	2.42037	4.70257	0
GO:0007049~cell cycle	2.41312	2.9962	1.9657
GO:0043549~regulation of kinase activity	2.32378	4.72661	0
GO:0051338~regulation of transferase activity	2.20933	4.32145	0
GO:0006469~negative regulation of protein kinase activity	2.11568	2.64246	0
GO:0033673~negative regulation of kinase activity	2.06462	2.5172	0
GO:0000075~cell cycle checkpoint	2.04805	5.88716	0
GO:0051348~negative regulation of transferase activity	1.96834	2.28579	0
GO:0051276~chromosome organization	1.93374	0	0
GO:0022403~cell cycle phase	1.92164	2.79547	1.41771
GO:0000079~regulation of cyclin-dependent protein kinase activity	1.90554	3.94524	0
GO:0051325~interphase	1.823	2.36074	0
GO:0008285~negative regulation of cell proliferation	1.8027	8.30049	0
GO:0009725~response to hormone stimulus	1.76391	5.94429	0
GO:0009628~response to abiotic stimulus	1.75754	7.14835	1.70183
GO:0033088~negative regulation of immature T cell proliferation in the thymus	1.74935	0	0
GO:0033087~negative regulation of immature T cell proliferation	1.74935	0	0
GO:0033084~regulation of immature T cell proliferation in the thymus	1.74935	0	0
GO:0051052~regulation of DNA metabolic process	1.71832	5.60917	1.43854
GO:0007155~cell adhesion	1.64382	8.25672	1.08554
GO:0022610~biological adhesion	1.63956	8.22495	1.08201
GO:0042127~regulation of cell proliferation	1.62712	15.5892	3.44095
GO:0042325~regulation of phosphorylation	1.6212	10.6005	0
GO:0006917~induction of apoptosis	1.6052	9.07611	1.6115
GO:0012502~induction of programmed cell death	1.59875	9.02906	1.60444
GO:0033083~regulation of immature T cell proliferation	1.57519	0	0
GO:0010033~response to organic substance	1.55663	9.12698	1.90316
GO:0009719~response to endogenous stimulus	1.53876	5.93721	1.11469
GO:0030178~negative regulation of Wnt receptor signaling pathway	1.53284	4.74152	0
GO:0019220~regulation of phosphate metabolic process	1.52426	9.86956	0
GO:0051174~regulation of phosphorus metabolic process	1.52426	9.86956	0
GO:0002521~leukocyte differentiation	1.52352	4.67018	3.23183
GO:0022402~cell cycle process	1.52218	3.48199	2.44306
GO:0001558~regulation of cell growth	1.52062	4.37589	0
GO:0008637~apoptotic mitochondrial changes	1.50638	2.9763	0
GO:0007398~ectoderm development	1.47983	16.1948	0
GO:0043281~regulation of caspase activity	1.47146	1.59804	0
GO:0030155~regulation of cell adhesion	1.46231	3.41936	0
GO:0007569~cell aging	1.45621	1.00693	0
GO:0034976~response to endoplasmic reticulum stress	1.43238	0	0
GO:0052548~regulation of endopeptidase activity	1.43057	2.37147	0
GO:0008361~regulation of cell size	1.42504	3.1568	0
GO:0043086~negative regulation of catalytic activity	1.41885	1.15703	0
GO:0043065~positive regulation of apoptosis	1.40778	12.6393	3.5775
GO:0043066~negative regulation of apoptosis	1.40159	13.7966	1.38939
GO:0043068~positive regulation of programmed cell death	1.39288	12.5001	3.54676
GO:0010942~positive regulation of cell death	1.38304	12.9201	3.52644
GO:0052547~regulation of peptidase activity	1.37879	3.19686	0
GO:0043069~negative regulation of programmed cell death	1.37415	13.5248	1.35959
GO:0060548~negative regulation of cell death	1.36873	13.4688	1.35371
GO:0042493~response to drug	1.3511	4.87676	2.58697
GO:0031344~regulation of cell projection organization	1.34185	0	0
GO:0012501~programmed cell death	1.32695	10.5704	3.9136
GO:0007067~mitosis	1.32286	1.07806	0
GO:0000280~nuclear division	1.32286	1.07806	0
GO:0000278~mitotic cell cycle	1.31584	2.27687	1.29637
GO:0030308~negative regulation of cell growth	1.30641	1.99642	0
GO:0000087~M phase of mitotic cell cycle	1.29534	1.02389	0
GO:0048285~organelle fission	1.26191	1.17064	0
GO:0007093~mitotic cell cycle checkpoint	1.24806	2.74408	0
GO:0008219~cell death	1.24387	8.82136	3.96012
GO:0045792~negative regulation of cell size	1.22904	2.17878	0
GO:0016265~death	1.22658	8.68031	3.91939
GO:0050768~negative regulation of neurogenesis	1.21308	1.03707	0
GO:0051495~positive regulation of cytoskeleton organization	1.21308	0	0
GO:0030111~regulation of Wnt receptor signaling pathway	1.19625	5.426	0
GO:0007050~cell cycle arrest	1.18786	2.46928	0
GO:0051329~interphase of mitotic cell cycle	1.18786	2.46928	0
GO:0030098~lymphocyte differentiation	1.18786	2.46928	3.03302
GO:0045321~leukocyte activation	1.17972	2.88902	2.28855
GO:0010721~negative regulation of cell development	1.16383	0	0
GO:0060249~anatomical structure homeostasis	1.15828	2.80673	0
GO:0060341~regulation of cellular localization	1.14394	4.18579	0
GO:0000279~M phase	1.12553	1.73085	0
GO:0045926~negative regulation of growth	1.12047	1.47027	0
GO:0045580~regulation of T cell differentiation	1.11804	0	0
GO:0051726~regulation of cell cycle	1.11569	13.9471	2.45885
GO:0007164~establishment of tissue polarity	1.10957	1.09376	0
GO:0008284~positive regulation of cell proliferation	1.10786	11.346	1.80647
GO:0044092~negative regulation of molecular function	1.1011	1.65668	0
GO:0006259~DNA metabolic process	1.07645	5.00085	0
GO:0006919~activation of caspase activity	1.0753	1.16664	0
GO:0040008~regulation of growth	1.06787	3.75872	0
GO:0006508~proteolysis	1.05653	2.16512	0
GO:0000082~G1/S transition of mitotic cell cycle	1.04834	2.01838	0
GO:0006915~apoptosis	1.04402	10.4542	3.99472
GO:0045841~negative regulation of mitotic metaphase/anaphase transition	1.02624	0	0
GO:0033081~regulation of T cell differentiation in the thymus	1.02624	0	0
GO:0043586~tongue development	1.02624	1.73586	0
GO:0007094~mitotic cell cycle spindle assembly checkpoint	1.02624	0	0
GO:0046822~regulation of nucleocytoplasmic transport	1.0225	4.32339	0
GO:0032535~regulation of cellular component size	1.01798	2.52816	0
GO:0043280~positive regulation of caspase activity	1.00997	1.02024	0
GO:0010952~positive regulation of peptidase activity	1.00997	1.02024	0
GO:0042813~Wnt receptor activity	6.17855	0	0
GO:0008237~metallopeptidase activity	2.27906	0	0
GO:0070011~peptidase activity, acting on L-amino acid peptides	2.08284	1.34602	0
GO:0008233~peptidase activity	1.94666	1.98179	0
GO:0008238~exopeptidase activity	1.53024	0	0
GO:0004175~endopeptidase activity	1.34392	2.14059	0
GO:0016803~ether hydrolase activity	1.29151	0	0
GO:0042393~histone binding	1.25137	0	0
GO:0016671~oxidoreductase activity, acting on sulfur group of donors, disulfide as acceptor	1.121	0	0
GO:0016801~hydrolase activity, acting on ether bonds	1.121	0	0
GO:0004861~cyclin-dependent protein kinase inhibitor activity	1.0771	0	0
GO:0004065~arylsulfatase activity	1.00162	0	0
GO:0005882~intermediate filament	2.99462	1.18338	0
GO:0045111~intermediate filament cytoskeleton	2.93997	1.11999	0
GO:0044459~plasma membrane part	2.54788	1.89014	3.85732
GO:0005886~plasma membrane	2.40301	0	1.94709
GO:0005911~cell-cell junction	2.22512	2.90183	0
GO:0016328~lateral plasma membrane	2.20464	1.44904	2.02664
GO:0045095~keratin filament	2.15747	1.0104	0
GO:0030057~desmosome	1.89951	5.344	0
GO:0045177~apical part of cell	1.71762	3.23862	0
GO:0005856~cytoskeleton	1.58431	1.13925	1.97782
GO:0016324~apical plasma membrane	1.55656	2.71366	0
GO:0000776~kinetochore	1.54291	0	0
GO:0044430~cytoskeletal part	1.47376	0	1.91715
GO:0042995~cell projection	1.42796	0	3.84342
GO:0005902~microvillus	1.41752	1.38658	0
GO:0043296~apical junction complex	1.26984	4.7588	0
GO:0016327~apicolateral plasma membrane	1.23845	5.1752	0
GO:0005578~proteinaceous extracellular matrix	1.23687	12.3674	3.21125
GO:0070161~anchoring junction	1.21391	3.90476	4.04103
GO:0005794~Golgi apparatus	1.14619	0	0
GO:0031012~extracellular matrix	1.11232	12.1502	2.94394
GO:0030054~cell junction	1.10767	0	1.30374
GO:0009986~cell surface	1.09833	4.67706	2.91367
GO:0000775~chromosome, centromeric region	1.03924	0	0
hsa04340:Hedgehog signaling pathway	0	13.8181	1.66862
hsa04115:p53 signaling pathway	0	9.76467	0
hsa04060:Cytokine-cytokine receptor interaction	0	9.34583	0
hsa04210:Apoptosis	0	7.43132	1.60915
hsa04620:Toll-like receptor signaling pathway	0	6.15176	0
hsa05120:Epithelial cell signaling in Helicobacter pylori infection	0	5.94118	0
hsa04621:NOD-like receptor signaling pathway	0	5.18518	0
hsa04510:Focal adhesion	0	5.09748	1.43127
hsa04630:Jak-STAT signaling pathway	0	4.73522	0
hsa04012:ErbB signaling pathway	0	4.32988	0
hsa04110:Cell cycle	0	4.02482	1.5032
hsa04660:T cell receptor signaling pathway	0	4.02396	0
hsa04010:MAPK signaling pathway	0	3.96284	2.81925
hsa04640:Hematopoietic cell lineage	0	3.85997	0
hsa04622:RIG-I-like receptor signaling pathway	0	3.80539	0
hsa05330:Allograft rejection	0	3.72518	0
hsa05320:Autoimmune thyroid disease	0	3.60869	0
hsa05214:Glioma	0	3.2641	0
hsa05332:Graft-versus-host disease	0	2.76938	0
hsa05221:Acute myeloid leukemia	0	2.53248	0
hsa04940:Type I diabetes mellitus	0	2.5319	0
hsa04514:Cell adhesion molecules (CAMs)	0	2.11425	0
hsa04650:Natural killer cell mediated cytotoxicity	0	2.08063	0
hsa04722:Neurotrophin signaling pathway	0	2.04723	0
hsa04920:Adipocytokine signaling pathway	0	2.0403	0
hsa04914:Progesterone-mediated oocyte maturation	0	2.01594	0
hsa04912:GnRH signaling pathway	0	1.92053	1.41525
hsa04062:Chemokine signaling pathway	0	1.73127	0
hsa04512:ECM-receptor interaction	0	1.7146	0
hsa04930:Type II diabetes mellitus	0	1.69747	0
hsa03430:Mismatch repair	0	1.62678	0
hsa04350:TGF-beta signaling pathway	0	1.60492	0
hsa04672:Intestinal immune network for IgA production	0	1.59642	0
hsa05211:Renal cell carcinoma	0	1.50549	1.3582
hsa05020:Prion diseases	0	1.39292	0
hsa04330:Notch signaling pathway	0	1.26294	0
hsa04664:Fc epsilon RI signaling pathway	0	1.22904	0
hsa05014:Amyotrophic lateral sclerosis (ALS)	0	1.03513	0
hsa04670:Leukocyte transendothelial migration	0	1.03231	1.61076
GO:0007223~Wnt receptor signaling pathway, calcium modulating pathway	0	21.9578	4.14738
GO:0008544~epidermis development	0	16.8185	0
GO:0009967~positive regulation of signal transduction	0	13.7238	4.01702
GO:0010647~positive regulation of cell communication	0	13.4799	3.57598
GO:0042327~positive regulation of phosphorylation	0	13.0542	0
GO:0010562~positive regulation of phosphorus metabolic process	0	12.6878	0
GO:0045937~positive regulation of phosphate metabolic process	0	12.6878	0
GO:0001568~blood vessel development	0	12.5949	3.44141
GO:0001944~vasculature development	0	12.2075	3.35852
GO:0009611~response to wounding	0	11.7712	0
GO:0006916~anti-apoptosis	0	11.4123	0
GO:0051094~positive regulation of developmental process	0	10.6238	2.45528
GO:0001934~positive regulation of protein amino acid phosphorylation	0	10.5807	0
GO:0001932~regulation of protein amino acid phosphorylation	0	10.4884	0
GO:0048514~blood vessel morphogenesis	0	10.4539	3.28404
GO:0001501~skeletal system development	0	10.1432	1.61859
GO:0008283~cell proliferation	0	9.93676	2.51945
GO:0042060~wound healing	0	9.89048	0
GO:0001525~angiogenesis	0	9.67006	2.91917
GO:0060429~epithelium development	0	9.4882	2.45507
GO:0016477~cell migration	0	9.09534	2.47596
GO:0032880~regulation of protein localization	0	9.07668	0
GO:0033554~cellular response to stress	0	8.76965	4.88195
GO:0033138~positive regulation of peptidyl-serine phosphorylation	0	8.56706	0
GO:0070201~regulation of establishment of protein localization	0	8.34124	0
GO:0045597~positive regulation of cell differentiation	0	8.26065	2.43201
GO:0033135~regulation of peptidyl-serine phosphorylation	0	8.25778	0
GO:0007346~regulation of mitotic cell cycle	0	8.087	0
GO:0016337~cell-cell adhesion	0	8.06602	2.47596
GO:0050730~regulation of peptidyl-tyrosine phosphorylation	0	7.95099	0
GO:0031399~regulation of protein modification process	0	7.71979	0
GO:0010604~positive regulation of macromolecule metabolic process	0	7.70604	2.23771
GO:0048870~cell motility	0	7.69323	2.17732
GO:0051674~localization of cell	0	7.69323	2.17732
GO:0006928~cell motion	0	7.6779	3.65579
GO:0051223~regulation of protein transport	0	7.51896	0
GO:0001503~ossification	0	7.44419	0
GO:0010627~regulation of protein kinase cascade	0	7.29049	4.03868
GO:0030855~epithelial cell differentiation	0	7.20327	0
GO:0010740~positive regulation of protein kinase cascade	0	7.16588	3.30362
GO:0051247~positive regulation of protein metabolic process	0	7.06318	0
GO:0045944~positive regulation of transcription from RNA polymerase II promoter	0	7.0421	3.10979
GO:0032270~positive regulation of cellular protein metabolic process	0	7.01741	0
GO:0031328~positive regulation of cellular biosynthetic process	0	6.90802	2.09414
GO:0060348~bone development	0	6.87819	0
GO:0045893~positive regulation of transcription, DNA-dependent	0	6.8319	2.65277
GO:0051254~positive regulation of RNA metabolic process	0	6.71331	2.62123
GO:0010557~positive regulation of macromolecule biosynthetic process	0	6.6749	1.90459
GO:0009891~positive regulation of biosynthetic process	0	6.6643	2.03934
GO:0007243~protein kinase cascade	0	6.65684	0
GO:0031401~positive regulation of protein modification process	0	6.64308	0
GO:0009991~response to extracellular stimulus	0	6.60786	0
GO:0051173~positive regulation of nitrogen compound metabolic process	0	6.58156	2.33405
GO:0032268~regulation of cellular protein metabolic process	0	6.54615	1.45075
GO:0009411~response to UV	0	6.4768	1.57329
GO:0007584~response to nutrient	0	6.41409	0
GO:0018149~peptide cross-linking	0	6.34527	0
GO:0002520~immune system development	0	6.16391	3.64637
GO:0031667~response to nutrient levels	0	6.15581	0
GO:0035295~tube development	0	6.11305	5.27589
GO:0007389~pattern specification process	0	6.06088	2.57165
GO:0006468~protein amino acid phosphorylation	0	6.03439	0
GO:0009913~epidermal cell differentiation	0	6.00768	0
GO:0007267~cell-cell signaling	0	6.00366	3.0574
GO:0009612~response to mechanical stimulus	0	5.98847	0
GO:0007167~enzyme linked receptor protein signaling pathway	0	5.95268	0
GO:0030097~hemopoiesis	0	5.91463	4.24771
GO:0045787~positive regulation of cell cycle	0	5.88778	0
GO:0048534~hemopoietic or lymphoid organ development	0	5.87995	3.87247
GO:0001763~morphogenesis of a branching structure	0	5.83812	0
GO:0030216~keratinocyte differentiation	0	5.80156	0
GO:0033273~response to vitamin	0	5.80156	0
GO:0045935~positive regulation of nucleobase, nucleoside, nucleotide and nucleic acid metabolic process	0	5.75658	2.07158
GO:0051222~positive regulation of protein transport	0	5.71327	0
GO:0010564~regulation of cell cycle process	0	5.60917	0
GO:0016310~phosphorylation	0	5.59411	0
GO:0031099~regeneration	0	5.54212	0
GO:0042509~regulation of tyrosine phosphorylation of STAT protein	0	5.52999	0
GO:0009314~response to radiation	0	5.52477	2.19094
GO:0010628~positive regulation of gene expression	0	5.48379	1.94692
GO:0035239~tube morphogenesis	0	5.43038	4.1195
GO:0008629~induction of apoptosis by intracellular signals	0	5.40404	0
GO:0006974~response to DNA damage stimulus	0	5.37396	2.57581
GO:0010035~response to inorganic substance	0	5.31331	2.72814
GO:0051054~positive regulation of DNA metabolic process	0	5.2154	0
GO:0014070~response to organic cyclic substance	0	5.19835	2.6732
GO:0003002~regionalization	0	5.1736	2.22591
GO:0048754~branching morphogenesis of a tube	0	5.16223	0
GO:0051240~positive regulation of multicellular organismal process	0	5.1535	0
GO:0048732~gland development	0	5.00179	0
GO:0048145~regulation of fibroblast proliferation	0	4.99804	0
GO:0008633~activation of pro-apoptotic gene products	0	4.96634	1.62346
GO:0003006~reproductive developmental process	0	4.94127	2.62675
GO:0045941~positive regulation of transcription	0	4.92856	2.04771
GO:0046425~regulation of JAK-STAT cascade	0	4.87793	0
GO:0045596~negative regulation of cell differentiation	0	4.87676	1.05269
GO:0048589~developmental growth	0	4.87592	0
GO:0034097~response to cytokine stimulus	0	4.7813	1.25497
GO:0000165~MAPKKK cascade	0	4.76962	0
GO:0033157~regulation of intracellular protein transport	0	4.7403	0
GO:0030162~regulation of proteolysis	0	4.7403	0
GO:0032386~regulation of intracellular transport	0	4.69593	0
GO:0009968~negative regulation of signal transduction	0	4.69044	0
GO:0042476~odontogenesis	0	4.65261	0
GO:0001837~epithelial to mesenchymal transition	0	4.62802	0
GO:0021700~developmental maturation	0	4.61479	3.07767
GO:0044259~multicellular organismal macromolecule metabolic process	0	4.6136	0
GO:0006793~phosphorus metabolic process	0	4.59846	0
GO:0006796~phosphate metabolic process	0	4.59846	0
GO:0007169~transmembrane receptor protein tyrosine kinase signaling pathway	0	4.58206	0
GO:0050731~positive regulation of peptidyl-tyrosine phosphorylation	0	4.53624	0
GO:0051051~negative regulation of transport	0	4.47601	1.78701
GO:0048729~tissue morphogenesis	0	4.46698	3.08937
GO:0040012~regulation of locomotion	0	4.4519	1.22332
GO:0030334~regulation of cell migration	0	4.44815	0
GO:0050900~leukocyte migration	0	4.40263	0
GO:0000902~cell morphogenesis	0	4.39695	3.2675
GO:0048608~reproductive structure development	0	4.39051	0
GO:0031960~response to corticosteroid stimulus	0	4.38833	1.17857
GO:0007166~cell surface receptor linked signal transduction	0	4.3736	1.54285
GO:0000018~regulation of DNA recombination	0	4.36063	0
GO:0002637~regulation of immunoglobulin production	0	4.36063	0
GO:0030182~neuron differentiation	0	4.35334	1.65452
GO:0040007~growth	0	4.3489	0
GO:0002700~regulation of production of molecular mediator of immune response	0	4.33937	0
GO:0000904~cell morphogenesis involved in differentiation	0	4.31472	0
GO:0045165~cell fate commitment	0	4.29067	1.7373
GO:0043122~regulation of I-kappaB kinase/NF-kappaB cascade	0	4.28285	1.52508
GO:0010038~response to metal ion	0	4.24683	1.86486
GO:0051259~protein oligomerization	0	4.24655	1.37471
GO:0022404~molting cycle process	0	4.24243	0
GO:0001942~hair follicle development	0	4.24243	0
GO:0022405~hair cycle process	0	4.24243	0
GO:0050865~regulation of cell activation	0	4.20737	0
GO:0010648~negative regulation of cell communication	0	4.18579	0
GO:0014031~mesenchymal cell development	0	4.18459	0
GO:0048762~mesenchymal cell differentiation	0	4.18459	0
GO:0001708~cell fate specification	0	4.18459	0
GO:0044093~positive regulation of molecular function	0	4.17821	0
GO:0001775~cell activation	0	4.15707	1.86495
GO:0042633~hair cycle	0	4.14862	0
GO:0045667~regulation of osteoblast differentiation	0	4.14862	0
GO:0042303~molting cycle	0	4.14862	0
GO:0007568~aging	0	4.12729	2.14564
GO:0019221~cytokine-mediated signaling pathway	0	4.11712	0
GO:0002694~regulation of leukocyte activation	0	4.10516	0
GO:0032963~collagen metabolic process	0	4.10342	0
GO:0042176~regulation of protein catabolic process	0	4.10265	1.71701
GO:0060485~mesenchyme development	0	4.10265	0
GO:0042770~DNA damage response, signal transduction	0	4.09349	1.24174
GO:0006260~DNA replication	0	4.08558	0
GO:0007242~intracellular signaling cascade	0	4.0723	2.31378
GO:0032943~mononuclear cell proliferation	0	4.05778	0
GO:0070661~leukocyte proliferation	0	4.05778	0
GO:0050678~regulation of epithelial cell proliferation	0	4.05078	0
GO:0001776~leukocyte homeostasis	0	4.04924	0
GO:0008624~induction of apoptosis by extracellular signals	0	4.02715	0
GO:0007423~sensory organ development	0	3.99848	1.88615
GO:0006357~regulation of transcription from RNA polymerase II promoter	0	3.9806	2.60322
GO:0060284~regulation of cell development	0	3.98051	0
GO:0001817~regulation of cytokine production	0	3.97995	0
GO:0051270~regulation of cell motion	0	3.97769	1.21559
GO:0044236~multicellular organismal metabolic process	0	3.94915	0
GO:0032355~response to estradiol stimulus	0	3.94524	0
GO:0030099~myeloid cell differentiation	0	3.92379	1.08681
GO:0051249~regulation of lymphocyte activation	0	3.90321	0
GO:0006952~defense response	0	3.89467	0
GO:0006955~immune response	0	3.86132	0
GO:0009416~response to light stimulus	0	3.84574	2.38933
GO:0042531~positive regulation of tyrosine phosphorylation of STAT protein	0	3.84376	0
GO:0006954~inflammatory response	0	3.83211	0
GO:0051783~regulation of nuclear division	0	3.79586	0
GO:0007088~regulation of mitosis	0	3.79586	0
GO:0002696~positive regulation of leukocyte activation	0	3.79579	0
GO:0050863~regulation of T cell activation	0	3.78854	0
GO:0007548~sex differentiation	0	3.78244	0
GO:0009952~anterior/posterior pattern formation	0	3.76226	1.16949
GO:0032655~regulation of interleukin-12 production	0	3.75978	0
GO:0042475~odontogenesis of dentine-containing tooth	0	3.75968	0
GO:0002237~response to molecule of bacterial origin	0	3.74442	1.8351
GO:0000077~DNA damage checkpoint	0	3.72127	1.01398
GO:0050878~regulation of body fluid levels	0	3.72124	0
GO:0032989~cellular component morphogenesis	0	3.71518	3.37953
GO:0043123~positive regulation of I-kappaB kinase/NF-kappaB cascade	0	3.71343	1.66216
GO:0051098~regulation of binding	0	3.7041	0
GO:0060541~respiratory system development	0	3.69919	2.17872
GO:0032496~response to lipopolysaccharide	0	3.6796	1.99818
GO:0043009~chordate embryonic development	0	3.67458	4.15565
GO:0050708~regulation of protein secretion	0	3.65388	0
GO:0051384~response to glucocorticoid stimulus	0	3.62187	1.26841
GO:0030278~regulation of ossification	0	3.62187	0
GO:0030324~lung development	0	3.61315	2.33757
GO:0048598~embryonic morphogenesis	0	3.60848	3.85395
GO:0009792~embryonic development ending in birth or egg hatching	0	3.60143	4.75074
GO:0048609~reproductive process in a multicellular organism	0	3.59836	3.04117
GO:0032504~multicellular organism reproduction	0	3.59836	3.04117
GO:0051960~regulation of nervous system development	0	3.59462	0
GO:0045840~positive regulation of mitosis	0	3.59218	0
GO:0051785~positive regulation of nuclear division	0	3.59218	0
GO:0048730~epidermis morphogenesis	0	3.59218	0
GO:0050867~positive regulation of cell activation	0	3.5594	0
GO:0006281~DNA repair	0	3.51632	1.89015
GO:0048663~neuron fate commitment	0	3.49932	0
GO:0046651~lymphocyte proliferation	0	3.49932	0
GO:0046427~positive regulation of JAK-STAT cascade	0	3.47636	0
GO:0030323~respiratory tube development	0	3.46846	2.28271
GO:0050817~coagulation	0	3.46846	0
GO:0007596~blood coagulation	0	3.46846	0
GO:0031570~DNA integrity checkpoint	0	3.42196	0
GO:0051050~positive regulation of transport	0	3.4077	0
GO:0045191~regulation of isotype switching	0	3.40475	0
GO:0042522~regulation of tyrosine phosphorylation of Stat5 protein	0	3.40475	0
GO:0051043~regulation of membrane protein ectodomain proteolysis	0	3.40475	0
GO:0042129~regulation of T cell proliferation	0	3.38995	0
GO:0031016~pancreas development	0	3.36907	0
GO:0046649~lymphocyte activation	0	3.36883	2.80942
GO:0045428~regulation of nitric oxide biosynthetic process	0	3.36641	0
GO:0050670~regulation of lymphocyte proliferation	0	3.34896	0
GO:0042306~regulation of protein import into nucleus	0	3.33968	0
GO:0051271~negative regulation of cell motion	0	3.32779	0
GO:0045685~regulation of glial cell differentiation	0	3.32411	0
GO:0032944~regulation of mononuclear cell proliferation	0	3.29734	0
GO:0070663~regulation of leukocyte proliferation	0	3.29734	0
GO:0045740~positive regulation of DNA replication	0	3.26183	0
GO:0007173~epidermal growth factor receptor signaling pathway	0	3.26183	0
GO:0002260~lymphocyte homeostasis	0	3.26183	0
GO:0043085~positive regulation of catalytic activity	0	3.24514	0
GO:0031175~neuron projection development	0	3.2123	0
GO:0007292~female gamete generation	0	3.2077	0
GO:0007599~hemostasis	0	3.19812	0
GO:0043029~T cell homeostasis	0	3.19798	0
GO:0014013~regulation of gliogenesis	0	3.19798	0
GO:0048599~oocyte development	0	3.19798	0
GO:0051251~positive regulation of lymphocyte activation	0	3.19128	0
GO:0048660~regulation of smooth muscle cell proliferation	0	3.18991	0
GO:0043588~skin development	0	3.1622	0
GO:0048771~tissue remodeling	0	3.15372	1.63228
GO:0051130~positive regulation of cellular component organization	0	3.1481	0
GO:0043193~positive regulation of gene-specific transcription	0	3.14795	1.15462
GO:0040017~positive regulation of locomotion	0	3.1458	0
GO:0042592~homeostatic process	0	3.13253	1.44763
GO:0001655~urogenital system development	0	3.11324	0
GO:0030336~negative regulation of cell migration	0	3.09094	0
GO:0032583~regulation of gene-specific transcription	0	3.08564	1.2255
GO:0009994~oocyte differentiation	0	3.07965	0
GO:0045911~positive regulation of DNA recombination	0	3.07865	0
GO:0043537~negative regulation of blood vessel endothelial cell migration	0	3.07865	0
GO:0045830~positive regulation of isotype switching	0	3.07865	0
GO:0051023~regulation of immunoglobulin secretion	0	3.07865	0
GO:0032388~positive regulation of intracellular transport	0	3.06714	0
GO:0032101~regulation of response to external stimulus	0	3.05725	1.0121
GO:0018209~peptidyl-serine modification	0	3.03421	0
GO:0051781~positive regulation of cell division	0	3.03421	1.16927
GO:0006935~chemotaxis	0	3.02411	0
GO:0042330~taxis	0	3.02411	0
GO:0002009~morphogenesis of an epithelium	0	3.01364	3.07767
GO:0001819~positive regulation of cytokine production	0	3.00628	0
GO:0046660~female sex differentiation	0	2.98311	0
GO:0046545~development of primary female sexual characteristics	0	2.98311	0
GO:0048592~eye morphogenesis	0	2.98311	3.02792
GO:0010720~positive regulation of cell development	0	2.98311	0
GO:0048661~positive regulation of smooth muscle cell proliferation	0	2.9763	0
GO:0010605~negative regulation of macromolecule metabolic process	0	2.93976	1.23017
GO:0045637~regulation of myeloid cell differentiation	0	2.92998	2.14182
GO:0007010~cytoskeleton organization	0	2.92038	6.55048
GO:0010212~response to ionizing radiation	0	2.91183	0
GO:0045137~development of primary sexual characteristics	0	2.90476	0
GO:0051241~negative regulation of multicellular organismal process	0	2.89509	0
GO:0001933~negative regulation of protein amino acid phosphorylation	0	2.88938	0
GO:0001101~response to acid	0	2.86332	0
GO:0002889~regulation of immunoglobulin mediated immune response	0	2.86332	0
GO:0002712~regulation of B cell mediated immunity	0	2.86332	0
GO:0031329~regulation of cellular catabolic process	0	2.85502	1.53592
GO:0040013~negative regulation of locomotion	0	2.85502	0
GO:0048634~regulation of muscle development	0	2.85276	0
GO:0050864~regulation of B cell activation	0	2.85276	0
GO:0050767~regulation of neurogenesis	0	2.83264	0
GO:0033674~positive regulation of kinase activity	0	2.82898	0
GO:0001649~osteoblast differentiation	0	2.81295	0
GO:0060070~Wnt receptor signaling pathway through beta-catenin	0	2.80072	1.83808
GO:0006275~regulation of DNA replication	0	2.79956	0
GO:0051291~protein heterooligomerization	0	2.79098	0
GO:0045669~positive regulation of osteoblast differentiation	0	2.76405	0
GO:0045862~positive regulation of proteolysis	0	2.76405	0
GO:0010948~negative regulation of cell cycle process	0	2.76405	0
GO:0007156~homophilic cell adhesion	0	2.76188	0
GO:0031098~stress-activated protein kinase signaling pathway	0	2.74542	0
GO:0030879~mammary gland development	0	2.74542	0
GO:0009894~regulation of catabolic process	0	2.74397	2.39451
GO:0001889~liver development	0	2.7309	0
GO:0048871~multicellular organismal homeostasis	0	2.72983	1.85216
GO:0042035~regulation of cytokine biosynthetic process	0	2.72838	0
GO:0051216~cartilage development	0	2.72838	0
GO:0000060~protein import into nucleus, translocation	0	2.72624	0
GO:0001756~somitogenesis	0	2.72624	0
GO:0002573~myeloid leukocyte differentiation	0	2.72624	0
GO:0030850~prostate gland development	0	2.69803	0
GO:0045860~positive regulation of protein kinase activity	0	2.69324	0
GO:0007492~endoderm development	0	2.6788	0
GO:0048593~camera-type eye morphogenesis	0	2.67744	0
GO:0048146~positive regulation of fibroblast proliferation	0	2.66999	0
GO:0044243~multicellular organismal catabolic process	0	2.66999	0
GO:0050870~positive regulation of T cell activation	0	2.6337	0
GO:0035107~appendage morphogenesis	0	2.62239	1.63335
GO:0035108~limb morphogenesis	0	2.62239	1.63335
GO:0002822~regulation of adaptive immune response based on somatic recombination of immune receptors built from immunoglobulin superfamily domains	0	2.61556	0
GO:0042326~negative regulation of phosphorylation	0	2.61293	0
GO:0048812~neuron projection morphogenesis	0	2.60818	0
GO:0051347~positive regulation of transferase activity	0	2.60769	0
GO:0051248~negative regulation of protein metabolic process	0	2.59632	1.77258
GO:0048872~homeostasis of number of cells	0	2.58318	0
GO:0048585~negative regulation of response to stimulus	0	2.58318	1.01458
GO:0048666~neuron development	0	2.58206	1.10298
GO:0045732~positive regulation of protein catabolic process	0	2.58071	0
GO:0030030~cell projection organization	0	2.57404	2.14058
GO:0045168~cell-cell signaling involved in cell fate specification	0	2.56556	0
GO:0031128~developmental induction	0	2.56556	0
GO:0045445~myoblast differentiation	0	2.56556	0
GO:0031069~hair follicle morphogenesis	0	2.56556	0
GO:0048304~positive regulation of isotype switching to IgG isotypes	0	2.56472	0
GO:0002819~regulation of adaptive immune response	0	2.56017	0
GO:0030335~positive regulation of cell migration	0	2.55821	0
GO:0002697~regulation of immune effector process	0	2.5446	0
GO:0051099~positive regulation of binding	0	2.54279	0
GO:0060562~epithelial tube morphogenesis	0	2.5411	2.20873
GO:0042698~ovulation cycle	0	2.5411	0
GO:0034330~cell junction organization	0	2.50622	0
GO:0009895~negative regulation of catabolic process	0	2.50499	2.11949
GO:0070271~protein complex biogenesis	0	2.5043	1.64076
GO:0006461~protein complex assembly	0	2.5043	1.64076
GO:0051302~regulation of cell division	0	2.48986	2.76885
GO:0030900~forebrain development	0	2.48747	1.58906
GO:0051090~regulation of transcription factor activity	0	2.46928	0
GO:0048736~appendage development	0	2.46928	1.57788
GO:0060173~limb development	0	2.46928	1.57788
GO:0030574~collagen catabolic process	0	2.45998	0
GO:0048477~oogenesis	0	2.43674	0
GO:0043405~regulation of MAP kinase activity	0	2.4353	0
GO:0042108~positive regulation of cytokine biosynthetic process	0	2.43113	0
GO:0010563~negative regulation of phosphorus metabolic process	0	2.43113	0
GO:0045936~negative regulation of phosphate metabolic process	0	2.43113	0
GO:0043410~positive regulation of MAPKKK cascade	0	2.43113	0
GO:0035282~segmentation	0	2.43113	1.01398
GO:0032269~negative regulation of cellular protein metabolic process	0	2.43073	1.3209
GO:0030856~regulation of epithelial cell differentiation	0	2.41496	0
GO:0018105~peptidyl-serine phosphorylation	0	2.41496	0
GO:0007254~JNK cascade	0	2.40244	0
GO:0042100~B cell proliferation	0	2.39961	0
GO:0032770~positive regulation of monooxygenase activity	0	2.39961	0
GO:0045884~regulation of survival gene product expression	0	2.36121	0
GO:0001836~release of cytochrome c from mitochondria	0	2.36121	0
GO:0045429~positive regulation of nitric oxide biosynthetic process	0	2.36121	0
GO:0051091~positive regulation of transcription factor activity	0	2.3525	0
GO:0007179~transforming growth factor beta receptor signaling pathway	0	2.3525	0
GO:0046668~regulation of retinal cell programmed cell death	0	2.33931	0
GO:0002683~negative regulation of immune system process	0	2.33069	0
GO:0043583~ear development	0	2.3227	0
GO:0016202~regulation of striated muscle tissue development	0	2.31884	0
GO:0009636~response to toxin	0	2.3038	0
GO:0001822~kidney development	0	2.28579	0
GO:0010596~negative regulation of endothelial cell migration	0	2.27211	0
GO:0042692~muscle cell differentiation	0	2.2719	0
GO:0051101~regulation of DNA binding	0	2.2719	0
GO:0060675~ureteric bud morphogenesis	0	2.26853	0
GO:0043525~positive regulation of neuron apoptosis	0	2.26853	0
GO:0045930~negative regulation of mitotic cell cycle	0	2.26853	0
GO:0001658~branching involved in ureteric bud morphogenesis	0	2.26853	0
GO:0002440~production of molecular mediator of immune response	0	2.26419	0
GO:0032990~cell part morphogenesis	0	2.25136	2.14551
GO:0050714~positive regulation of protein secretion	0	2.24638	0
GO:0051272~positive regulation of cell motion	0	2.21384	0
GO:0010243~response to organic nitrogen	0	2.20995	0
GO:0045765~regulation of angiogenesis	0	2.20995	0
GO:0048610~reproductive cellular process	0	2.20649	2.05614
GO:0032945~negative regulation of mononuclear cell proliferation	0	2.19375	0
GO:0070664~negative regulation of leukocyte proliferation	0	2.19375	0
GO:0050672~negative regulation of lymphocyte proliferation	0	2.19375	0
GO:0042246~tissue regeneration	0	2.19375	0
GO:0007368~determination of left/right symmetry	0	2.1873	0
GO:0048858~cell projection morphogenesis	0	2.18715	2.25695
GO:0048469~cell maturation	0	2.18356	2.86435
GO:0010332~response to gamma radiation	0	2.18134	0
GO:0043271~negative regulation of ion transport	0	2.18134	0
GO:0048806~genitalia development	0	2.18134	0
GO:0043269~regulation of ion transport	0	2.17878	0
GO:0035113~embryonic appendage morphogenesis	0	2.17516	1.81827
GO:0030326~embryonic limb morphogenesis	0	2.17516	1.81827
GO:0045471~response to ethanol	0	2.16472	0
GO:0008585~female gonad development	0	2.16472	0
GO:0051235~maintenance of location	0	2.16472	1.48254
GO:0008406~gonad development	0	2.1584	0
GO:0032642~regulation of chemokine production	0	2.156	0
GO:0045737~positive regulation of cyclin-dependent protein kinase activity	0	2.15276	0
GO:0048302~regulation of isotype switching to IgG isotypes	0	2.15276	0
GO:0045346~regulation of MHC class II biosynthetic process	0	2.15276	0
GO:0010224~response to UV-B	0	2.15276	0
GO:0002902~regulation of B cell apoptosis	0	2.15276	1.07436
GO:0050727~regulation of inflammatory response	0	2.14305	0
GO:0042113~B cell activation	0	2.14305	2.83858
GO:0009855~determination of bilateral symmetry	0	2.13021	0
GO:0031424~keratinization	0	2.13021	0
GO:0009799~determination of symmetry	0	2.13021	0
GO:0045639~positive regulation of myeloid cell differentiation	0	2.12632	2.25923
GO:0050871~positive regulation of B cell activation	0	2.12632	0
GO:0042110~T cell activation	0	2.11801	0
GO:0002706~regulation of lymphocyte mediated immunity	0	2.11296	0
GO:0007281~germ cell development	0	2.1104	2.30078
GO:0009617~response to bacterium	0	2.1066	2.27366
GO:0060559~positive regulation of calcidiol 1-monooxygenase activity	0	2.07982	0
GO:0040037~negative regulation of fibroblast growth factor receptor signaling pathway	0	2.07982	0
GO:0070141~response to UV-A	0	2.07982	0
GO:0006925~inflammatory cell apoptosis	0	2.07982	0
GO:0043406~positive regulation of MAP kinase activity	0	2.07706	0
GO:0050671~positive regulation of lymphocyte proliferation	0	2.06502	0
GO:0051048~negative regulation of secretion	0	2.06502	1.65278
GO:0048667~cell morphogenesis involved in neuron differentiation	0	2.05742	0
GO:0043535~regulation of blood vessel endothelial cell migration	0	2.04962	0
GO:0022612~gland morphogenesis	0	2.04962	0
GO:0007178~transmembrane receptor protein serine/threonine kinase signaling pathway	0	2.04427	0
GO:0032768~regulation of monooxygenase activity	0	2.02142	0
GO:0032946~positive regulation of mononuclear cell proliferation	0	2.01838	0
GO:0070665~positive regulation of leukocyte proliferation	0	2.01838	0
GO:0042542~response to hydrogen peroxide	0	2.01838	1.63228
GO:0001657~ureteric bud development	0	1.9997	0
GO:0033158~regulation of protein import into nucleus, translocation	0	1.99418	0
GO:0010574~regulation of vascular endothelial growth factor production	0	1.99418	0
GO:0051145~smooth muscle cell differentiation	0	1.99418	0
GO:0021936~regulation of granule cell precursor proliferation	0	1.99418	0
GO:0051044~positive regulation of membrane protein ectodomain proteolysis	0	1.99418	0
GO:0021940~positive regulation of granule cell precursor proliferation	0	1.99418	0
GO:0042640~anagen	0	1.99418	0
GO:0042177~negative regulation of protein catabolic process	0	1.95163	1.83808
GO:0046888~negative regulation of hormone secretion	0	1.94784	0
GO:0051353~positive regulation of oxidoreductase activity	0	1.94784	0
GO:0045766~positive regulation of angiogenesis	0	1.94784	0
GO:0031100~organ regeneration	0	1.94784	0
GO:0001654~eye development	0	1.94708	2.48427
GO:0048565~gut development	0	1.94016	2.15276
GO:0031331~positive regulation of cellular catabolic process	0	1.94016	0
GO:0034504~protein localization in nucleus	0	1.92938	1.70681
GO:0007610~behavior	0	1.92169	2.71709
GO:0043388~positive regulation of DNA binding	0	1.91472	0
GO:0051046~regulation of secretion	0	1.9062	0
GO:0051260~protein homooligomerization	0	1.89676	0
GO:0050769~positive regulation of neurogenesis	0	1.88578	0
GO:0019722~calcium-mediated signaling	0	1.88294	0
GO:0001667~ameboidal cell migration	0	1.88294	0
GO:0021536~diencephalon development	0	1.88294	0
GO:0042130~negative regulation of T cell proliferation	0	1.87804	0
GO:0042098~T cell proliferation	0	1.87804	0
GO:0030183~B cell differentiation	0	1.87139	3.76521
GO:0050673~epithelial cell proliferation	0	1.85675	0
GO:0070227~lymphocyte apoptosis	0	1.85675	0
GO:0045687~positive regulation of glial cell differentiation	0	1.85675	0
GO:0042523~positive regulation of tyrosine phosphorylation of Stat5 protein	0	1.85675	0
GO:0045073~regulation of chemokine biosynthetic process	0	1.85675	0
GO:0032891~negative regulation of organic acid transport	0	1.85675	0
GO:0043062~extracellular structure organization	0	1.845	0
GO:0007163~establishment or maintenance of cell polarity	0	1.82439	0
GO:0009896~positive regulation of catabolic process	0	1.82439	0
GO:0030888~regulation of B cell proliferation	0	1.81173	1.42803
GO:0007595~lactation	0	1.81173	0
GO:0007159~leukocyte adhesion	0	1.81173	3.63907
GO:0050866~negative regulation of cell activation	0	1.80302	0
GO:0002703~regulation of leukocyte mediated immunity	0	1.80302	0
GO:0031589~cell-substrate adhesion	0	1.80231	1.64767
GO:0007409~axonogenesis	0	1.7985	0
GO:0032800~receptor biosynthetic process	0	1.7945	0
GO:0010940~positive regulation of necrotic cell death	0	1.7945	1.366
GO:0031558~induction of apoptosis in response to chemical stimulus	0	1.7945	0
GO:0051593~response to folic acid	0	1.7945	0
GO:0006927~transformed cell apoptosis	0	1.7945	0
GO:0043589~skin morphogenesis	0	1.7945	1.366
GO:0002904~positive regulation of B cell apoptosis	0	1.7945	0
GO:0051402~neuron apoptosis	0	1.77673	0
GO:0035115~embryonic forelimb morphogenesis	0	1.77673	1.74481
GO:0007613~memory	0	1.77491	1.16927
GO:0042102~positive regulation of T cell proliferation	0	1.77491	0
GO:0022602~ovulation cycle process	0	1.76322	0
GO:0002684~positive regulation of immune system process	0	1.76047	0
GO:0008543~fibroblast growth factor receptor signaling pathway	0	1.74862	0
GO:0030003~cellular cation homeostasis	0	1.73685	0
GO:0010812~negative regulation of cell-substrate adhesion	0	1.73586	0
GO:0046686~response to cadmium ion	0	1.73586	0
GO:0021871~forebrain regionalization	0	1.73586	0
GO:0001782~B cell homeostasis	0	1.73586	0
GO:0014015~positive regulation of gliogenesis	0	1.73586	0
GO:0043616~keratinocyte proliferation	0	1.73586	0
GO:0000302~response to reactive oxygen species	0	1.73108	1.31008
GO:0051341~regulation of oxidoreductase activity	0	1.72387	0
GO:0032844~regulation of homeostatic process	0	1.71686	0
GO:0031330~negative regulation of cellular catabolic process	0	1.69822	1.70215
GO:0032570~response to progesterone stimulus	0	1.69822	0
GO:0048678~response to axon injury	0	1.69822	0
GO:0051385~response to mineralocorticoid stimulus	0	1.69822	0
GO:0030005~cellular di-, tri-valent inorganic cation homeostasis	0	1.6947	0
GO:0002377~immunoglobulin production	0	1.68849	0
GO:0007566~embryo implantation	0	1.68849	0
GO:0009798~axis specification	0	1.68849	0
GO:0007160~cell-matrix adhesion	0	1.6851	1.78532
GO:0002761~regulation of myeloid leukocyte differentiation	0	1.67467	0
GO:0050679~positive regulation of epithelial cell proliferation	0	1.67467	0
GO:0051092~positive regulation of NF-kappaB transcription factor activity	0	1.67467	0
GO:0043523~regulation of neuron apoptosis	0	1.65451	1.76919
GO:0042063~gliogenesis	0	1.64969	0
GO:0046546~development of primary male sexual characteristics	0	1.64969	0
GO:0007626~locomotory behavior	0	1.64932	0
GO:0007507~heart development	0	1.64718	2.02621
GO:0048568~embryonic organ development	0	1.64519	1.39116
GO:0002208~somatic diversification of immunoglobulins during immune response	0	1.62828	0
GO:0002204~somatic recombination of immunoglobulin genes during immune response	0	1.62828	0
GO:0051926~negative regulation of calcium ion transport	0	1.62828	0
GO:0045190~isotype switching	0	1.62828	0
GO:0010039~response to iron ion	0	1.62828	0
GO:0070228~regulation of lymphocyte apoptosis	0	1.62828	0
GO:0051591~response to cAMP	0	1.62721	1.96718
GO:0033189~response to vitamin A	0	1.62721	1.11318
GO:0001569~patterning of blood vessels	0	1.6248	0
GO:0018210~peptidyl-threonine modification	0	1.6248	0
GO:0046883~regulation of hormone secretion	0	1.61369	0
GO:0033043~regulation of organelle organization	0	1.61026	1.0462
GO:0051250~negative regulation of lymphocyte activation	0	1.60957	0
GO:0032446~protein modification by small protein conjugation	0	1.60249	0
GO:0048839~inner ear development	0	1.59804	0
GO:0070059~apoptosis in response to endoplasmic reticulum stress	0	1.58828	0
GO:0051895~negative regulation of focal adhesion formation	0	1.58828	0
GO:0045747~positive regulation of Notch signaling pathway	0	1.58828	0
GO:0045348~positive regulation of MHC class II biosynthetic process	0	1.58828	0
GO:0002246~healing during inflammatory response	0	1.58828	0
GO:0022614~membrane to membrane docking	0	1.58828	0
GO:0031557~induction of programmed cell death in response to chemical stimulus	0	1.58828	0
GO:0010939~regulation of necrotic cell death	0	1.58828	1.27144
GO:0045741~positive regulation of epidermal growth factor receptor activity	0	1.58828	0
GO:0048087~positive regulation of pigmentation during development	0	1.58828	0
GO:0070265~necrotic cell death	0	1.58828	1.27144
GO:0032835~glomerulus development	0	1.58828	0
GO:0070230~positive regulation of lymphocyte apoptosis	0	1.58828	0
GO:0031400~negative regulation of protein modification process	0	1.58605	0
GO:0019058~viral infectious cycle	0	1.58141	0
GO:0045664~regulation of neuron differentiation	0	1.57875	0
GO:0009880~embryonic pattern specification	0	1.57632	0
GO:0051297~centrosome organization	0	1.57632	4.6337
GO:0051301~cell division	0	1.55618	0
GO:0035136~forelimb morphogenesis	0	1.55597	1.62346
GO:0007157~heterophilic cell adhesion	0	1.55597	1.62346
GO:0045682~regulation of epidermis development	0	1.55597	0
GO:0022407~regulation of cell-cell adhesion	0	1.55597	0
GO:0046824~positive regulation of nucleocytoplasmic transport	0	1.55597	0
GO:0032387~negative regulation of intracellular transport	0	1.55597	0
GO:0019059~initiation of viral infection	0	1.55597	0
GO:0043542~endothelial cell migration	0	1.55597	0
GO:0051789~response to protein stimulus	0	1.54699	0
GO:0043010~camera-type eye development	0	1.54699	0
GO:0021915~neural tube development	0	1.54429	2.18604
GO:0001656~metanephros development	0	1.53717	0
GO:0009408~response to heat	0	1.53206	0
GO:0002381~immunoglobulin production during immune response	0	1.53165	0
GO:0048820~hair follicle maturation	0	1.53165	0
GO:0031109~microtubule polymerization or depolymerization	0	1.53165	0
GO:0008630~DNA damage response, signal transduction resulting in induction of apoptosis	0	1.52392	0
GO:0032526~response to retinoic acid	0	1.52392	0
GO:0001709~cell fate determination	0	1.52392	0
GO:0065003~macromolecular complex assembly	0	1.50589	1.21581
GO:0043408~regulation of MAPKKK cascade	0	1.49542	1.49962
GO:0009615~response to virus	0	1.49542	0
GO:0002695~negative regulation of leukocyte activation	0	1.49492	0
GO:0006921~cell structure disassembly during apoptosis	0	1.49127	0
GO:0055066~di-, tri-valent inorganic cation homeostasis	0	1.48656	0
GO:0007369~gastrulation	0	1.47816	2.14182
GO:0010638~positive regulation of organelle organization	0	1.47589	0
GO:0010827~regulation of glucose transport	0	1.47376	0
GO:0007565~female pregnancy	0	1.47027	0
GO:0055080~cation homeostasis	0	1.46211	0
GO:0006261~DNA-dependent DNA replication	0	1.4588	0
GO:0030029~actin filament-based process	0	1.45363	1.30816
GO:0010810~regulation of cell-substrate adhesion	0	1.45311	0
GO:0045834~positive regulation of lipid metabolic process	0	1.45311	0
GO:0030036~actin cytoskeleton organization	0	1.45301	1.42086
GO:0030728~ovulation	0	1.44417	0
GO:0045069~regulation of viral genome replication	0	1.44417	0
GO:0045668~negative regulation of osteoblast differentiation	0	1.44417	0
GO:0010862~positive regulation of pathway-restricted SMAD protein phosphorylation	0	1.44417	0
GO:0032330~regulation of chondrocyte differentiation	0	1.44417	0
GO:0007252~I-kappaB phosphorylation	0	1.42775	0
GO:0007260~tyrosine phosphorylation of STAT protein	0	1.42775	0
GO:0045410~positive regulation of interleukin-6 biosynthetic process	0	1.42775	0
GO:0032735~positive regulation of interleukin-12 production	0	1.42775	0
GO:0060391~positive regulation of SMAD protein nuclear translocation	0	1.42775	0
GO:0060390~regulation of SMAD protein nuclear translocation	0	1.42775	0
GO:0031641~regulation of myelination	0	1.42775	0
GO:0050901~leukocyte tethering or rolling	0	1.42775	0
GO:0002544~chronic inflammatory response	0	1.42775	0
GO:0009299~mRNA transcription	0	1.42775	0
GO:0044070~regulation of anion transport	0	1.42775	0
GO:0045216~cell-cell junction organization	0	1.4257	0
GO:0031023~microtubule organizing center organization	0	1.4257	4.43779
GO:0048705~skeletal system morphogenesis	0	1.42125	0
GO:0009746~response to hexose stimulus	0	1.41315	0
GO:0034284~response to monosaccharide stimulus	0	1.41315	0
GO:0070482~response to oxygen levels	0	1.40062	2.34257
GO:0006606~protein import into nucleus	0	1.39076	1.1665
GO:0002443~leukocyte mediated immunity	0	1.39076	0
GO:0046661~male sex differentiation	0	1.38467	0
GO:0032675~regulation of interleukin-6 production	0	1.37961	0
GO:0010741~negative regulation of protein kinase cascade	0	1.37961	0
GO:0050680~negative regulation of epithelial cell proliferation	0	1.37279	0
GO:0042733~embryonic digit morphogenesis	0	1.37279	0
GO:0010594~regulation of endothelial cell migration	0	1.37279	0
GO:0048742~regulation of skeletal muscle fiber development	0	1.37279	0
GO:0021872~generation of neurons in the forebrain	0	1.36446	0
GO:0035088~establishment or maintenance of apical/basal cell polarity	0	1.36446	0
GO:0000578~embryonic axis specification	0	1.36446	0
GO:0007176~regulation of epidermal growth factor receptor activity	0	1.36446	0
GO:0051258~protein polymerization	0	1.33705	0
GO:0051170~nuclear import	0	1.33685	1.1429
GO:0030595~leukocyte chemotaxis	0	1.33538	0
GO:0006302~double-strand break repair	0	1.32384	1.51778
GO:0022415~viral reproductive process	0	1.32384	0
GO:0030262~apoptotic nuclear changes	0	1.31839	0
GO:0017038~protein import	0	1.31063	0
GO:0033365~protein localization in organelle	0	1.29915	2.9536
GO:0045084~positive regulation of interleukin-12 biosynthetic process	0	1.29711	0
GO:0015701~bicarbonate transport	0	1.29711	0
GO:0008634~negative regulation of survival gene product expression	0	1.29711	0
GO:0007435~salivary gland morphogenesis	0	1.29711	0
GO:0033160~positive regulation of protein import into nucleus, translocation	0	1.29711	0
GO:0046825~regulation of protein export from nucleus	0	1.29711	0
GO:0040036~regulation of fibroblast growth factor receptor signaling pathway	0	1.29711	0
GO:0006265~DNA topological change	0	1.29711	0
GO:0032722~positive regulation of chemokine production	0	1.29711	0
GO:0035112~genitalia morphogenesis	0	1.29711	0
GO:0045080~positive regulation of chemokine biosynthetic process	0	1.29711	0
GO:0060558~regulation of calcidiol 1-monooxygenase activity	0	1.29711	0
GO:0007249~I-kappaB kinase/NF-kappaB cascade	0	1.29231	0
GO:0001894~tissue homeostasis	0	1.29231	1.49999
GO:0031532~actin cytoskeleton reorganization	0	1.29143	0
GO:0051412~response to corticosterone stimulus	0	1.29143	0
GO:0033280~response to vitamin D	0	1.29143	0
GO:0051148~negative regulation of muscle cell differentiation	0	1.29143	0
GO:0030198~extracellular matrix organization	0	1.28142	0
GO:0000226~microtubule cytoskeleton organization	0	1.2797	4.47234
GO:0007017~microtubule-based process	0	1.27753	2.72966
GO:0002460~adaptive immune response based on somatic recombination of immune receptors built from immunoglobulin superfamily domains	0	1.26974	0
GO:0002250~adaptive immune response	0	1.26974	0
GO:0048562~embryonic organ morphogenesis	0	1.26945	0
GO:0001952~regulation of cell-matrix adhesion	0	1.26686	0
GO:0016567~protein ubiquitination	0	1.26196	0
GO:0006310~DNA recombination	0	1.25827	0
GO:0007259~JAK-STAT cascade	0	1.25206	0
GO:0051147~regulation of muscle cell differentiation	0	1.25206	0
GO:0060326~cell chemotaxis	0	1.25206	0
GO:0001666~response to hypoxia	0	1.24932	2.45203
GO:0002252~immune effector process	0	1.24932	0
GO:0043933~macromolecular complex subunit organization	0	1.24576	1.62662
GO:0051252~regulation of RNA metabolic process	0	1.24375	0
GO:0051345~positive regulation of hydrolase activity	0	1.23635	0
GO:0008584~male gonad development	0	1.23164	0
GO:0006297~nucleotide-excision repair, DNA gap filling	0	1.2242	0
GO:0046330~positive regulation of JNK cascade	0	1.2242	0
GO:0060393~regulation of pathway-restricted SMAD protein phosphorylation	0	1.2242	0
GO:0032890~regulation of organic acid transport	0	1.2242	0
GO:0042307~positive regulation of protein import into nucleus	0	1.2242	0
GO:0031575~G1/S transition checkpoint	0	1.2242	0
GO:0051225~spindle assembly	0	1.2242	0
GO:0042516~regulation of tyrosine phosphorylation of Stat3 protein	0	1.2242	0
GO:0021983~pituitary gland development	0	1.21798	0
GO:0000723~telomere maintenance	0	1.21798	0
GO:0045833~negative regulation of lipid metabolic process	0	1.21798	0
GO:0006953~acute-phase response	0	1.21278	1.15003
GO:0051336~regulation of hydrolase activity	0	1.20178	0
GO:0010001~glial cell differentiation	0	1.19864	0
GO:0009057~macromolecule catabolic process	0	1.19331	0
GO:0045075~regulation of interleukin-12 biosynthetic process	0	1.18757	0
GO:0006301~postreplication repair	0	1.18757	0
GO:0030225~macrophage differentiation	0	1.18757	0
GO:0046785~microtubule polymerization	0	1.18757	0
GO:0010575~positive regulation vascular endothelial growth factor production	0	1.18757	0
GO:0030857~negative regulation of epithelial cell differentiation	0	1.18757	0
GO:0048147~negative regulation of fibroblast proliferation	0	1.18757	0
GO:0032469~endoplasmic reticulum calcium ion homeostasis	0	1.18757	0
GO:0008631~induction of apoptosis by oxidative stress	0	1.18757	0
GO:0051893~regulation of focal adhesion formation	0	1.18757	0
GO:0002052~positive regulation of neuroblast proliferation	0	1.18757	0
GO:0001541~ovarian follicle development	0	1.17498	0
GO:0050818~regulation of coagulation	0	1.17498	0
GO:0007005~mitochondrion organization	0	1.17178	0
GO:0030199~collagen fibril organization	0	1.17154	0
GO:0032200~telomere organization	0	1.17154	0
GO:0048641~regulation of skeletal muscle tissue development	0	1.17154	0
GO:0043393~regulation of protein binding	0	1.17154	0
GO:0050921~positive regulation of chemotaxis	0	1.17154	0
GO:0010522~regulation of calcium ion transport into cytosol	0	1.17154	0
GO:0043279~response to alkaloid	0	1.16664	0
GO:0007059~chromosome segregation	0	1.1648	0
GO:0010959~regulation of metal ion transport	0	1.1648	0
GO:0030501~positive regulation of bone mineralization	0	1.16206	0
GO:0002763~positive regulation of myeloid leukocyte differentiation	0	1.16206	0
GO:0002062~chondrocyte differentiation	0	1.16206	0
GO:0010469~regulation of receptor activity	0	1.16206	0
GO:0035116~embryonic hindlimb morphogenesis	0	1.16206	1.79002
GO:0016447~somatic recombination of immunoglobulin gene segments	0	1.16206	0
GO:0044057~regulation of system process	0	1.15377	0
GO:0043434~response to peptide hormone stimulus	0	1.15093	0
GO:0030163~protein catabolic process	0	1.14355	0
GO:0000187~activation of MAPK activity	0	1.14	0
GO:0050868~negative regulation of T cell activation	0	1.13858	0
GO:0006289~nucleotide-excision repair	0	1.13559	0
GO:0030500~regulation of bone mineralization	0	1.12737	0
GO:0032663~regulation of interleukin-2 production	0	1.12737	0
GO:0044265~cellular macromolecule catabolic process	0	1.12432	0
GO:0035270~endocrine system development	0	1.11947	0
GO:0009266~response to temperature stimulus	0	1.11574	0
GO:0019216~regulation of lipid metabolic process	0	1.10732	0
GO:0035272~exocrine system development	0	1.1044	0
GO:0007098~centrosome cycle	0	1.1044	2.96124
GO:0006309~DNA fragmentation involved in apoptosis	0	1.1044	0
GO:0046626~regulation of insulin receptor signaling pathway	0	1.1044	0
GO:0045076~regulation of interleukin-2 biosynthetic process	0	1.1044	0
GO:0070169~positive regulation of biomineral formation	0	1.1044	0
GO:0007162~negative regulation of cell adhesion	0	1.1035	0
GO:0001838~embryonic epithelial tube formation	0	1.1035	2.91414
GO:0001824~blastocyst development	0	1.1035	0
GO:0051129~negative regulation of cellular component organization	0	1.09877	0
GO:0051327~M phase of meiotic cell cycle	0	1.09753	0
GO:0007126~meiosis	0	1.09753	0
GO:0031327~negative regulation of cellular biosynthetic process	0	1.09451	0
GO:0007276~gamete generation	0	1.09417	1.16377
GO:0040020~regulation of meiosis	0	1.09376	0
GO:0002262~myeloid cell homeostasis	0	1.09376	0
GO:0050732~negative regulation of peptidyl-tyrosine phosphorylation	0	1.09376	0
GO:0045684~positive regulation of epidermis development	0	1.09376	0
GO:0043536~positive regulation of blood vessel endothelial cell migration	0	1.09376	0
GO:0008635~activation of caspase activity by cytochrome c	0	1.09376	0
GO:0002040~sprouting angiogenesis	0	1.09376	0
GO:0050910~detection of mechanical stimulus involved in sensory perception of sound	0	1.09376	0
GO:0048713~regulation of oligodendrocyte differentiation	0	1.09376	0
GO:0048009~insulin-like growth factor receptor signaling pathway	0	1.09376	0
GO:0002449~lymphocyte mediated immunity	0	1.09316	0
GO:0043112~receptor metabolic process	0	1.08531	1.34726
GO:0050920~regulation of chemotaxis	0	1.08531	0
GO:0048511~rhythmic process	0	1.08233	0
GO:0010552~positive regulation of specific transcription from RNA polymerase II promoter	0	1.07622	0
GO:0048584~positive regulation of response to stimulus	0	1.07392	0
GO:0035148~tube lumen formation	0	1.06969	2.87642
GO:0016032~viral reproduction	0	1.0675	0
GO:0051321~meiotic cell cycle	0	1.05508	0
GO:0001825~blastocyst formation	0	1.05075	0
GO:0045913~positive regulation of carbohydrate metabolic process	0	1.05075	0
GO:0042036~negative regulation of cytokine biosynthetic process	0	1.05075	0
GO:0010676~positive regulation of cellular carbohydrate metabolic process	0	1.05075	0
GO:0030890~positive regulation of B cell proliferation	0	1.05075	0
GO:0070647~protein modification by small protein conjugation or removal	0	1.05016	0
GO:0030518~steroid hormone receptor signaling pathway	0	1.04782	0
GO:0016331~morphogenesis of embryonic epithelium	0	1.04782	3.37579
GO:0030168~platelet activation	0	1.0452	0
GO:0048863~stem cell differentiation	0	1.0452	1.32228
GO:0070167~regulation of biomineral formation	0	1.0452	0
GO:0051153~regulation of striated muscle cell differentiation	0	1.0452	0
GO:0046890~regulation of lipid biosynthetic process	0	1.03707	0
GO:0009749~response to glucose stimulus	0	1.03707	0
GO:0022604~regulation of cell morphogenesis	0	1.02805	0
GO:0051172~negative regulation of nitrogen compound metabolic process	0	1.02315	0
GO:0051445~regulation of meiotic cell cycle	0	1.01211	0
GO:0043550~regulation of lipid kinase activity	0	1.01211	0
GO:0001953~negative regulation of cell-matrix adhesion	0	1.01211	0
GO:0030858~positive regulation of epithelial cell differentiation	0	1.01211	0
GO:0045123~cellular extravasation	0	1.01211	0
GO:0010829~negative regulation of glucose transport	0	1.01211	0
GO:0050829~defense response to Gram-negative bacterium	0	1.01211	0
GO:0033209~tumor necrosis factor-mediated signaling pathway	0	1.01211	0
GO:0046324~regulation of glucose import	0	1.00693	0
GO:0018108~peptidyl-tyrosine phosphorylation	0	1.0056	0
GO:0001816~cytokine production	0	1.0056	0
GO:0001659~temperature homeostasis	0	1.00067	0
GO:0048546~digestive tract morphogenesis	0	1.00067	0
GO:0021532~neural tube patterning	0	1.00067	0
GO:0070304~positive regulation of stress-activated protein kinase signaling pathway	0	1.00067	0
GO:0046889~positive regulation of lipid biosynthetic process	0	1.00067	0
GO:0001702~gastrulation with mouth forming second	0	1.00067	1.66177
GO:0050792~regulation of viral reproduction	0	1.00067	0
GO:0055123~digestive system development	0	1.00067	0
GO:0000086~G2/M transition of mitotic cell cycle	0	1.00067	0
GO:0005125~cytokine activity	0	11.2825	0
GO:0008083~growth factor activity	0	9.06007	0
GO:0005201~extracellular matrix structural constituent	0	7.93648	1.87749
GO:0019899~enzyme binding	0	6.32652	1.62632
GO:0030414~peptidase inhibitor activity	0	5.92873	0
GO:0004866~endopeptidase inhibitor activity	0	5.79324	0
GO:0005198~structural molecule activity	0	5.64856	1.42553
GO:0005509~calcium ion binding	0	5.519	0
GO:0005164~tumor necrosis factor receptor binding	0	5.23958	0
GO:0019900~kinase binding	0	4.72296	0
GO:0032813~tumor necrosis factor receptor superfamily binding	0	4.71885	1.36991
GO:0042802~identical protein binding	0	4.61641	3.83209
GO:0004857~enzyme inhibitor activity	0	4.14262	0
GO:0004672~protein kinase activity	0	3.33717	0
GO:0003690~double-stranded DNA binding	0	3.32255	3.23758
GO:0043566~structure-specific DNA binding	0	3.27513	2.3467
GO:0032403~protein complex binding	0	3.25131	2.93367
GO:0046983~protein dimerization activity	0	3.13708	3.19292
GO:0004867~serine-type endopeptidase inhibitor activity	0	3.03664	0
GO:0019838~growth factor binding	0	2.97286	0
GO:0033170~protein-DNA loading ATPase activity	0	2.88652	0
GO:0003689~DNA clamp loader activity	0	2.88652	0
GO:0005520~insulin-like growth factor binding	0	2.83175	0
GO:0019901~protein kinase binding	0	2.78042	0
GO:0005518~collagen binding	0	2.65047	1.25284
GO:0004714~transmembrane receptor protein tyrosine kinase activity	0	2.63705	0
GO:0016909~SAP kinase activity	0	2.60262	0
GO:0004869~cysteine-type endopeptidase inhibitor activity	0	2.57897	0
GO:0005154~epidermal growth factor receptor binding	0	2.31915	0
GO:0004707~MAP kinase activity	0	2.31915	0
GO:0046982~protein heterodimerization activity	0	2.21997	0
GO:0004705~JUN kinase activity	0	2.10564	0
GO:0042803~protein homodimerization activity	0	2.0574	1.58161
GO:0030246~carbohydrate binding	0	1.98228	0
GO:0005178~integrin binding	0	1.95985	2.45121
GO:0050840~extracellular matrix binding	0	1.93112	0
GO:0004197~cysteine-type endopeptidase activity	0	1.91827	0
GO:0030280~structural constituent of epidermis	0	1.89252	0
GO:0004713~protein tyrosine kinase activity	0	1.88988	0
GO:0003684~damaged DNA binding	0	1.84502	1.00519
GO:0005200~structural constituent of cytoskeleton	0	1.84446	0
GO:0005539~glycosaminoglycan binding	0	1.84384	0
GO:0002020~protease binding	0	1.821	0
GO:0003918~DNA topoisomerase (ATP-hydrolyzing) activity	0	1.81984	0
GO:0017147~Wnt-protein binding	0	1.81984	0
GO:0048407~platelet-derived growth factor binding	0	1.77111	0
GO:0043560~insulin receptor substrate binding	0	1.77111	0
GO:0030674~protein binding, bridging	0	1.61717	0
GO:0070513~death domain binding	0	1.61316	0
GO:0042153~RPTP-like protein binding	0	1.61316	0
GO:0030235~nitric-oxide synthase regulator activity	0	1.61316	0
GO:0004708~MAP kinase kinase activity	0	1.56587	0
GO:0030247~polysaccharide binding	0	1.52281	0
GO:0001871~pattern binding	0	1.52281	0
GO:0015101~organic cation transmembrane transporter activity	0	1.47787	0
GO:0003916~DNA topoisomerase activity	0	1.45216	0
GO:0004035~alkaline phosphatase activity	0	1.45216	0
GO:0016563~transcription activator activity	0	1.42902	2.84982
GO:0047485~protein N-terminus binding	0	1.4202	0
GO:0004712~protein serine/threonine/tyrosine kinase activity	0	1.39766	0
GO:0004697~protein kinase C activity	0	1.39766	0
GO:0004674~protein serine/threonine kinase activity	0	1.38388	0
GO:0008201~heparin binding	0	1.37906	0
GO:0005496~steroid binding	0	1.31975	0
GO:0003705~RNA polymerase II transcription factor activity, enhancer binding	0	1.29847	2.0904
GO:0016538~cyclin-dependent protein kinase regulator activity	0	1.25639	0
GO:0004252~serine-type endopeptidase activity	0	1.23326	0
GO:0043274~phospholipase binding	0	1.21106	0
GO:0005031~tumor necrosis factor receptor activity	0	1.21106	0
GO:0019904~protein domain specific binding	0	1.20279	0
GO:0008234~cysteine-type peptidase activity	0	1.19393	0
GO:0004653~polypeptide N-acetylgalactosaminyltransferase activity	0	1.19375	0
GO:0005507~copper ion binding	0	1.17484	0
GO:0010843~promoter binding	0	1.12557	1.64491
GO:0008094~DNA-dependent ATPase activity	0	1.12557	0
GO:0005112~Notch binding	0	1.1168	0
GO:0043120~tumor necrosis factor binding	0	1.1168	0
GO:0005388~calcium-transporting ATPase activity	0	1.1168	0
GO:0004842~ubiquitin-protein ligase activity	0	1.08731	0
GO:0015301~anion:anion antiporter activity	0	1.08145	0
GO:0003702~RNA polymerase II transcription factor activity	0	1.06853	1.81223
GO:0046332~SMAD binding	0	1.04829	1.89339
GO:0008289~lipid binding	0	1.00515	0
GO:0044421~extracellular region part	0	24.0765	2.20458
GO:0005576~extracellular region	0	20.5938	1.30001
GO:0005615~extracellular space	0	15.15	1.21404
GO:0001533~cornified envelope	0	6.04859	0
GO:0045121~membrane raft	0	4.64188	1.17856
GO:0044420~extracellular matrix part	0	3.81313	0
GO:0060205~cytoplasmic membrane-bounded vesicle lumen	0	3.35417	1.9449
GO:0031983~vesicle lumen	0	3.20419	1.89232
GO:0005657~replication fork	0	2.90078	0
GO:0030141~secretory granule	0	2.81826	0
GO:0009897~external side of plasma membrane	0	2.73484	0
GO:0005829~cytosol	0	2.72999	6.06606
GO:0005663~DNA replication factor C complex	0	2.57023	0
GO:0005604~basement membrane	0	2.55811	0
GO:0031093~platelet alpha granule lumen	0	2.25692	1.15239
GO:0005913~cell-cell adherens junction	0	2.00874	0
GO:0005581~collagen	0	2.00874	0
GO:0005654~nucleoplasm	0	1.97121	2.24429
GO:0005819~spindle	0	1.91992	0
GO:0031988~membrane-bounded vesicle	0	1.90418	2.53873
GO:0005916~fascia adherens	0	1.86193	0
GO:0016023~cytoplasmic membrane-bounded vesicle	0	1.73155	2.66622
GO:0005912~adherens junction	0	1.72652	4.3921
GO:0016323~basolateral plasma membrane	0	1.61693	3.49926
GO:0031362~anchored to external side of plasma membrane	0	1.59187	0
GO:0031264~death-inducing signaling complex	0	1.59187	1.28326
GO:0031091~platelet alpha granule	0	1.54121	0
GO:0048471~perinuclear region of cytoplasm	0	1.46255	0
GO:0005626~insoluble fraction	0	1.44759	3.25841
GO:0044433~cytoplasmic vesicle part	0	1.37075	1.30582
GO:0014704~intercalated disc	0	1.36925	0
GO:0000267~cell fraction	0	1.28505	2.98842
GO:0005624~membrane fraction	0	1.28405	3.46089
GO:0005667~transcription factor complex	0	1.23915	1.13319
GO:0030175~filopodium	0	1.22368	0
GO:0044427~chromosomal part	0	1.22109	1.26808
GO:0031982~vesicle	0	1.19565	1.92365
GO:0031410~cytoplasmic vesicle	0	1.14796	2.07613
GO:0031225~anchored to membrane	0	1.09174	0
GO:0005938~cell cortex	0	1.0408	0
GO:0005923~tight junction	0	1.02574	0
GO:0070160~occluding junction	0	1.02574	0
GO:0031233~intrinsic to external side of plasma membrane	0	1.01535	0
hsa00980:Metabolism of xenobiotics by cytochrome P450	0	0	1.57043
hsa04810:Regulation of actin cytoskeleton	0	0	1.28683
hsa05412:Arrhythmogenic right ventricular cardiomyopathy (ARVC)	0	0	1.2493
hsa03010:Ribosome	0	0	1.07745
GO:0060606~tube closure	0	0	3.51984
GO:0001843~neural tube closure	0	0	3.51984
GO:0006979~response to oxidative stress	0	0	3.35697
GO:0014020~primary neural tube formation	0	0	3.35679
GO:0060271~cilium morphogenesis	0	0	3.35679
GO:0033631~cell-cell adhesion mediated by integrin	0	0	3.15298
GO:0001841~neural tube formation	0	0	3.03357
GO:0043618~regulation of transcription from RNA polymerase II promoter in response to stress	0	0	2.93426
GO:0043620~regulation of transcription in response to stress	0	0	2.93426
GO:0009112~nucleobase metabolic process	0	0	2.71325
GO:0033627~cell adhesion mediated by integrin	0	0	2.61829
GO:0001701~in utero embryonic development	0	0	2.49225
GO:0042384~cilium assembly	0	0	2.46346
GO:0043473~pigmentation	0	0	2.40593
GO:0032402~melanosome transport	0	0	2.39045
GO:0044087~regulation of cellular component biogenesis	0	0	2.3287
GO:0051904~pigment granule transport	0	0	2.29666
GO:0032401~establishment of melanosome localization	0	0	2.29666
GO:0045022~early endosome to late endosome transport	0	0	2.29666
GO:0034613~cellular protein localization	0	0	2.25913
GO:0070727~cellular macromolecule localization	0	0	2.23601
GO:0051905~establishment of pigment granule localization	0	0	2.21262
GO:0045648~positive regulation of erythrocyte differentiation	0	0	2.21262
GO:0006220~pyrimidine nucleotide metabolic process	0	0	2.15276
GO:0007229~integrin-mediated signaling pathway	0	0	2.14182
GO:0007611~learning or memory	0	0	2.12937
GO:0032400~melanosome localization	0	0	2.06711
GO:0006144~purine base metabolic process	0	0	2.00327
GO:0051875~pigment granule localization	0	0	2.00327
GO:0046112~nucleobase biosynthetic process	0	0	2.00327
GO:0032507~maintenance of protein location in cell	0	0	1.99592
GO:0030031~cell projection assembly	0	0	1.88705
GO:0051651~maintenance of location in cell	0	0	1.80977
GO:0045185~maintenance of protein location	0	0	1.80977
GO:0008104~protein localization	0	0	1.79258
GO:0045646~regulation of erythrocyte differentiation	0	0	1.79002
GO:0032886~regulation of microtubule-based process	0	0	1.78576
GO:0009124~nucleoside monophosphate biosynthetic process	0	0	1.76231
GO:0032102~negative regulation of response to external stimulus	0	0	1.76231
GO:0042462~eye photoreceptor cell development	0	0	1.70215
GO:0018904~organic ether metabolic process	0	0	1.69513
GO:0007286~spermatid development	0	0	1.67372
GO:0043137~DNA replication, removal of RNA primer	0	0	1.66231
GO:0033567~DNA replication, Okazaki fragment processing	0	0	1.66231
GO:0046101~hypoxanthine biosynthetic process	0	0	1.66231
GO:0001754~eye photoreceptor cell differentiation	0	0	1.66177
GO:0045861~negative regulation of proteolysis	0	0	1.62346
GO:0006221~pyrimidine nucleotide biosynthetic process	0	0	1.62346
GO:0021766~hippocampus development	0	0	1.62346
GO:0048515~spermatid differentiation	0	0	1.61221
GO:0006414~translational elongation	0	0	1.60527
GO:0009156~ribonucleoside monophosphate biosynthetic process	0	0	1.58703
GO:0033059~cellular pigmentation	0	0	1.58703
GO:0007044~cell-substrate junction assembly	0	0	1.58703
GO:0044271~nitrogen compound biosynthetic process	0	0	1.57655
GO:0001890~placenta development	0	0	1.55442
GO:0007612~learning	0	0	1.55442
GO:0007131~reciprocal meiotic recombination	0	0	1.55232
GO:0042461~photoreceptor cell development	0	0	1.55232
GO:0001892~embryonic placenta development	0	0	1.55232
GO:0009161~ribonucleoside monophosphate metabolic process	0	0	1.51919
GO:0046530~photoreceptor cell differentiation	0	0	1.51919
GO:0006610~ribosomal protein import into nucleus	0	0	1.48858
GO:0060553~induction of necroptosis	0	0	1.48858
GO:0006273~lagging strand elongation	0	0	1.48858
GO:0060544~regulation of necroptosis	0	0	1.48858
GO:0060555~induction of necroptosis by extracellular signals	0	0	1.48858
GO:0046121~deoxyribonucleoside catabolic process	0	0	1.48858
GO:0060545~positive regulation of necroptosis	0	0	1.48858
GO:0046100~hypoxanthine metabolic process	0	0	1.48858
GO:0035137~hindlimb morphogenesis	0	0	1.4875
GO:0009116~nucleoside metabolic process	0	0	1.48254
GO:0006897~endocytosis	0	0	1.46909
GO:0010324~membrane invagination	0	0	1.46909
GO:0009123~nucleoside monophosphate metabolic process	0	0	1.44861
GO:0006575~cellular amino acid derivative metabolic process	0	0	1.44716
GO:0001505~regulation of neurotransmitter levels	0	0	1.4321
GO:0051656~establishment of organelle localization	0	0	1.39998
GO:0060295~regulation of cilium movement involved in ciliary motility	0	0	1.366
GO:0046548~retinal rod cell development	0	0	1.366
GO:0009129~pyrimidine nucleoside monophosphate metabolic process	0	0	1.366
GO:0042420~dopamine catabolic process	0	0	1.366
GO:0051045~negative regulation of membrane protein ectodomain proteolysis	0	0	1.366
GO:0060296~regulation of cilium beat frequency involved in ciliary motility	0	0	1.366
GO:0043619~regulation of transcription from RNA polymerase II promoter in response to oxidative stress	0	0	1.366
GO:0009130~pyrimidine nucleoside monophosphate biosynthetic process	0	0	1.366
GO:0019932~second-messenger-mediated signaling	0	0	1.35195
GO:0021761~limbic system development	0	0	1.32228
GO:0051650~establishment of vesicle localization	0	0	1.29819
GO:0046700~heterocycle catabolic process	0	0	1.28208
GO:0034311~diol metabolic process	0	0	1.27491
GO:0009712~catechol metabolic process	0	0	1.27491
GO:0006584~catecholamine metabolic process	0	0	1.27491
GO:0006271~DNA strand elongation during DNA replication	0	0	1.27144
GO:0042424~catecholamine catabolic process	0	0	1.27144
GO:0034313~diol catabolic process	0	0	1.27144
GO:0032465~regulation of cytokinesis	0	0	1.27144
GO:0060632~regulation of microtubule-based movement	0	0	1.27144
GO:0019614~catechol catabolic process	0	0	1.27144
GO:0009165~nucleotide biosynthetic process	0	0	1.27098
GO:0018958~phenol metabolic process	0	0	1.2524
GO:0046907~intracellular transport	0	0	1.24753
GO:0034404~nucleobase, nucleoside and nucleotide biosynthetic process	0	0	1.21559
GO:0034654~nucleobase, nucleoside, nucleotide and nucleic acid biosynthetic process	0	0	1.21559
GO:0051648~vesicle localization	0	0	1.20953
GO:0051493~regulation of cytoskeleton organization	0	0	1.20656
GO:0014061~regulation of norepinephrine secretion	0	0	1.19461
GO:0022616~DNA strand elongation	0	0	1.19461
GO:0042415~norepinephrine metabolic process	0	0	1.19461
GO:0046777~protein amino acid autophosphorylation	0	0	1.17857
GO:0034329~cell junction assembly	0	0	1.13134
GO:0017085~response to insecticide	0	0	1.13001
GO:0009164~nucleoside catabolic process	0	0	1.13001
GO:0007127~meiosis I	0	0	1.11318
GO:0045184~establishment of protein localization	0	0	1.10499
GO:0051640~organelle localization	0	0	1.09771
GO:0034599~cellular response to oxidative stress	0	0	1.09552
GO:0030218~erythrocyte differentiation	0	0	1.09552
GO:0006641~triglyceride metabolic process	0	0	1.09552
GO:0009120~deoxyribonucleoside metabolic process	0	0	1.07436
GO:0051953~negative regulation of amine transport	0	0	1.07436
GO:0006605~protein targeting	0	0	1.05922
GO:0021543~pallium development	0	0	1.04533
GO:0009113~purine base biosynthetic process	0	0	1.02554
GO:0021756~striatum development	0	0	1.02554
GO:0042987~amyloid precursor protein catabolic process	0	0	1.02554
GO:0003713~transcription coactivator activity	0	0	2.6921
GO:0008134~transcription factor binding	0	0	2.49408
GO:0003682~chromatin binding	0	0	2.27546
GO:0016765~transferase activity, transferring alkyl or aryl (other than methyl) groups	0	0	1.81926
GO:0003712~transcription cofactor activity	0	0	1.81168
GO:0004364~glutathione transferase activity	0	0	1.72577
GO:0004320~oleoyl-[acyl-carrier-protein] hydrolase activity	0	0	1.67476
GO:0016297~acyl-[acyl-carrier-protein] hydrolase activity	0	0	1.67476
GO:0004920~interleukin-10 receptor activity	0	0	1.67476
GO:0019969~interleukin-10 binding	0	0	1.67476
GO:0043176~amine binding	0	0	1.527
GO:0032139~dinucleotide insertion or deletion binding	0	0	1.50097
GO:0017108~5'-flap endonuclease activity	0	0	1.37832
GO:0004312~fatty-acid synthase activity	0	0	1.37832
GO:0008092~cytoskeletal protein binding	0	0	1.37217
GO:0046906~tetrapyrrole binding	0	0	1.31251
GO:0032135~DNA insertion or deletion binding	0	0	1.28369
GO:0003700~transcription factor activity	0	0	1.26588
GO:0043565~sequence-specific DNA binding	0	0	1.23207
GO:0048256~flap endonuclease activity	0	0	1.20679
GO:0008312~7S RNA binding	0	0	1.20679
GO:0070411~I-SMAD binding	0	0	1.20679
GO:0032405~MutLalpha complex binding	0	0	1.20679
GO:0043425~bHLH transcription factor binding	0	0	1.20679
GO:0032404~mismatch repair complex binding	0	0	1.08641
GO:0016888~endodeoxyribonuclease activity, producing 5'-phosphomonoesters	0	0	1.08641
GO:0003756~protein disulfide isomerase activity	0	0	1.03752
GO:0016864~intramolecular oxidoreductase activity, transposing S-S bonds	0	0	1.03752
GO:0031253~cell projection membrane	0	0	4.1931
GO:0005925~focal adhesion	0	0	3.97723
GO:0005924~cell-substrate adherens junction	0	0	3.87206
GO:0030055~cell-substrate junction	0	0	3.7228
GO:0044463~cell projection part	0	0	3.70363
GO:0005815~microtubule organizing center	0	0	3.43215
GO:0005813~centrosome	0	0	3.18843
GO:0043232~intracellular non-membrane-bounded organelle	0	0	2.9245
GO:0043228~non-membrane-bounded organelle	0	0	2.9245
GO:0015630~microtubule cytoskeleton	0	0	2.6735
GO:0034464~BBSome	0	0	2.64228
GO:0005929~cilium	0	0	2.59565
GO:0060170~cilium membrane	0	0	2.52037
GO:0008305~integrin complex	0	0	2.45391
GO:0031513~nonmotile primary cilium	0	0	2.33128
GO:0005932~microtubule basal body	0	0	2.18647
GO:0043235~receptor complex	0	0	2.10119
GO:0048770~pigment granule	0	0	1.82611
GO:0042470~melanosome	0	0	1.82611
GO:0031974~membrane-enclosed lumen	0	0	1.70395
GO:0044450~microtubule organizing center part	0	0	1.66404
GO:0031256~leading edge membrane	0	0	1.60961
GO:0005694~chromosome	0	0	1.60187
GO:0043233~organelle lumen	0	0	1.57708
GO:0030016~myofibril	0	0	1.51331
GO:0044449~contractile fiber part	0	0	1.48882
GO:0044451~nucleoplasm part	0	0	1.46146
GO:0019898~extrinsic to membrane	0	0	1.41974
GO:0016585~chromatin remodeling complex	0	0	1.39931
GO:0043292~contractile fiber	0	0	1.39621
GO:0031514~motile secondary cilium	0	0	1.37789
GO:0030877~beta-catenin destruction complex	0	0	1.37789
GO:0002102~podosome	0	0	1.28326
GO:0031981~nuclear lumen	0	0	1.26331
GO:0022626~cytosolic ribosome	0	0	1.2581
GO:0031252~cell leading edge	0	0	1.22332
GO:0019717~synaptosome	0	0	1.20759
GO:0000785~chromatin	0	0	1.20468
GO:0022627~cytosolic small ribosomal subunit	0	0	1.17116
GO:0015629~actin cytoskeleton	0	0	1.17044
GO:0034451~centriolar satellite	0	0	1.1417
GO:0044445~cytosolic part	0	0	1.10231
GO:0005887~integral to plasma membrane	0	0	1.10011
GO:0044441~cilium part	0	0	1.09914
GO:0032391~photoreceptor connecting cilium	0	0	1.08598
GO:0030017~sarcomere	0	0	1.06236
GO:0031226~intrinsic to plasma membrane	0	0	1.02912
